# Supplementary material for: Development and validation of a web-based questionnaire to identify environmental risk factors for inflammatory bowel disease: the Groningen IBD Environmental Questionnaire (GIEQ)
Source: J Gastroenterol. 2018 Aug 14;54(3):238–48. doi: 10.1007/s00535-018-1501-z (PMC6394725; doi:10.1007/s00535-018-1501-z)
Supplement: Supplementary file 1 — Supplementary material 1 (XLSX 455 kb) [file 535_2018_1501_MOESM1_ESM.xlsx]

## Sheet: Overview
	Supplementary material - the Groninger Inflammatory bowel disease Environmental Questionnaire (GIEQ)
	Table of contents
	1. General questions
	2. Birth and deleopment
	3. Family
	4. Work and education
	5. Living environment
	6. Sleep
	7. Physical activity
	8. Stress
	9. Health
	10. Allergies
	11. Use of medications
	12. Questions for females
	13. Lifestyle
	14. Use of detergents
	15. Character
			indicates removal of question from GIEQ
			indicates calculed sumscore (when applicable)

## Sheet: 1. General
Origin:	Variablecode:	Question:	Type of variable	Answering categories	Statistical apporach	Outcome		Remarks
	DATE	Can you fill today's date?	Date		None
LifeLines	GENDER	What is your gender?	Categorical	1. Male	Cohen's kappa coefficient	1 (0.0)
				2. Female
	GEBDATE	What is your date of birth?	Date		None
LifeLines	DEMO4A	In which country were you born?	Categorical	1. The Netherlands	None, all participants used answering option 1.
				2. Other country, namely:
				3. I don't know
LifeLines	DEMO4B	In which country were you born? Other country:	Free text		None
LifeLines	DEMO4C	In which place did you live in the first months of your life?	Free text		None
LifeLines	DEMO5A	In which country was your biological mother born?	Categorical	1. The Netherlands	Cohen's kappa coefficient	1 (0.0)
				2. Other country, namely:
				3. I don't know
LifeLines	DEMO5B	In which country was your biological mother born? Other country:	Free text		None
LifeLines	DEMO6A	In which country was your biological father born?	Categorical	1. The Netherlands	Cohen's kappa coefficient	1 (0.0)
				2. Other country, namely:
				3. I don't know
LifeLines	DEMO6B	In which country was your biological father born? Other country:	Free text		None
LifeLines	DEMO12B	How many people live with you at home, including yourself?	Numeric		Spearman correlation coefficient	0.844
LifeLines	WEIGHT9	What was your highest weight in the past five years?	Categorical	0. I don't know	Cohen's kappa coefficient	0,411 (0.133)		Excluded from further analysis
				1. Exactly … kilograms
				2. Approximately … kilograms
LifeLines	WEIGHT9A	What was your highest weight in the past five years? Exactly:	Numeric		Pearson's correlation coefficient	0.996
LifeLines	WEIGHT9B	What was your highest weight in the past five years? Approximately:	Numeric		Pearson's correlation coefficient	0.974
LifeLines	WEIGHT 10	What was your lowest weight in the past five years?	Categorical	0. I don't know	Cohen's kappa coefficient	0,49 (0,11)		Excluded from further analysis
				1. Exactly … kilograms
				2. Approximately … kilograms
LifeLines	WEIGHT10A	What was your lowest weight in the past five years? Exactly:	Numeric		Pearson's correlation coefficient	0.97
LifeLines	WEIGHT10B	What was your lowest weight in the past five years? Approximately:	Numeric		Pearson's correlation coefficient	0.97
	WEIGHT11	Have you unwillingly lost a lot of weight in the past period?	Categorical	0. No	Cohen's kappa coefficient	0,35 (0,16)		Item deleted from the GIEQ
		(6kg in 6 months, 3 kg in a month)		1. Yes
				2. I don't know
	WEIGHT12	Which body image suited you best as a child when you were at your heaviest?	Categorical	1. Image 1	Cohen's kappa coefficient	0,39 (0,08)
	WEIGHT12alt			2. Image 2	alt: answer categories formatted: one category above	0,83 (0,05)
				3. Image 3	and below are equal to used answering category.
				4. Image 4
				5. Image 5
				6. Image 6
				7. Image 7
	WEIGHT13	Which body image suited you best, when you were eightteen years old?	Categorical	1. Image A	Cohen's kappa coefficient	0,32 (0,08)
	WEIGHT13alt			2. Image B	alt: answer categories formatted: one category above	0,79 (0,06)
				3. Image C	and below are equal to used answering category.
				4. Image D
				5. Image E
				6. Image F
				7. Image G
				8. Image H
				9. Image I
				10. Image J
	WEIGHT14	Which body image suites you best right now?	Categorical	1. Image A	Cohen's kappa coefficient	0,34 (0,07)
	WEIGHT14alt			2. Image B	alt: answer categories formatted: one category above	0,79 (0,06)
				3. Image C	and below are equal to used answering category.
				4. Image D
				5. Image E
				6. Image F
				7. Image G
				8. Image H
				9. Image I
				10. Image J
	WEIGHT15	Which body image suited you best when your bowel disease was diagnosed?	Categorical	1. Image A	Cohen's kappa coefficient	0,40 (0,07)
	WEIGHT15alt			2. Image B	alt: answer categories formatted: one category above	0,80 (0,05)
				3. Image C	and below are equal to used answering category.
				4. Image D
				5. Image E
				6. Image F
				7. Image G
				8. Image H
				9. Image I
				10. Image J
LifeLines	HAIR1	What is currently your natural hair color?	Categorical	1. Black	Cohen's kappa coefficient	0,80 (0,06)
				2. Brown
				3. Blonde
				4. Red
				5. Grey/white
				6. Not applicable
LifeLines	HAIR2	How many times per week do you wash your hair?	Categorical	1. Less than 1x per week	Cohen's kappa coefficient	0,677 (0,07)
				2. 1-2x per week
				3. 2-3x per week
				4. 3-4x per week
				5. More than 4x per week
				6. I don't know

## Sheet: 2. Birth and development
Origin:	Variablecode:	Question:	Type of variable	Answering categories	Statistical apporach	Outcome		Remarks
LifeLines	BIRTH11_1	What was your weight at birth?	Categorical	1. At birth, my exact weight was…grams	Cohen's kappa coefficient	0,42 (0,12)		Excluded from further analysis
				2. At birth, my approximate weight was…grams
				3. At birth, my approximate weight was…pounds
				4. At birth, my approximate weight was…kilograms
				5. I don't know
LifeLines	BIRTH11_1A	What was your weight at birth? Exactly … grams	Numeric		Spearman's correlation coefficient	1
LifeLines	BIRTH11_1Bc	What was your weight at birth? Approximately … grams	Numeric		Spearman's correlation coefficient	0.96		Clear outlier removed from analysis
LifeLines	BIRTH11_1C	What was your weight at birth? Approximately … pounds	Numeric		Spearman's correlation coefficient	0.99
LifeLines	BIRTH11_1D	What was your weight at birth? Approximately … kilograms	Numeric		None			Option selected by none of the participants
LifeLines	BIRTH12	What was your length at birth?	Categorical	1. Exactly …centimeters	Cohen's kappa coefficient	0.79		Excluded from further analysis
				2. Approximately …centimeters
				3. I don't know
LifeLines	BIRTH12A	What was your length at birth? Exactly …centimeters	Numeric		Spearman's correlation coefficient	1
LifeLines	BIRTH12B	What was your length at birth? Approximately …centimeters	Numeric		Spearman's correlation coefficient	0.9
LifeLines	BIRTH13	How long was your mother pregnant when you were born?	Categorical	1. Exactly …weeks	Cohen's kappa coefficient	0.289		Excluded from further analysis
		A normal pregnancy lasts 40 weeks.		2. Approximately …weeks
				3. I don't know
LifeLines	BIRTH13A	How long was your mother pregnant when you were born? Exactly …weeks	Numeric		Spearman's correlation coefficient	1
LifeLines	BIRTH13B	How long was your mother pregnant when you were born? Approximately …weeks	Numeric		Spearman's correlation coefficient	0.88
LifeLines	BIRTH14	How were you born?	Categorical	1. Vaginal delivery	Cohen's kappa coefficient	1,0 (0,0)
				2. Vaginal delivery with use of i.e. a vacuumpump
				3. Caesarean section
				4. I don't know
LifeLines	BIRTH15	How long have you received breastfeeding as a newborn?	Categorical	1. I have not received breastfeeding	Cohen's kappa coefficient	0,69 (0,07)
				2. I have received breastfeeding, but I don't know for how long
				3. 0 - 2 weeks
				4. 2 - 4 weeks
				5. 1 - 3 months
				6. 3 - 6 months
				7. 6 - 12 months
				8. Over a year, namely:
				9. I don't know if I received breastfeeding
LifeLines	BIRTH15A	How long have you received breastfeeding as a newborn? Longer than a year, namely:	Numeric		None			Option selected by none of the participants
	BIRTH17	Did you receive formula feeding as a newborn?	Categorical	0. No	Cohen's kappa coefficient	0,92 (0,08)
				1. Yes
				2. I don't know
	BIRTH17A	How long did you receive formula feeding?	Numeric		Spearman's correlation coefficient	0.59
	BIRTH17B	Was this formula feeding made from cowmilk?	Categorical	0. No	Cohen's kappa coefficient	1,0 (0,0)
				1. Yes
				2. I don't know
	BIRTH18	Were you intolerant for cowmilk as an infant?	Categorical	0. No	Cohen's kappa coefficient	1,0 (0,0)
				1. Yes
				2. I don't know

## Sheet: 3. Family
Origin:	Variablecode:	Question:	Type of variable	Answering categories	Statistical apporach	Outcome		Internal consistency	Cronbachs alpha	Remarks
LifeLines	FAM25A2A	At what age did your mother pass away?	Numeric		Pearson's correlation coefficient	1		Paired with (FAM2D-FAM2C)	1,0 (Q1 0,99/Q2 1.0)
LifeLines	FAM25A1A	At what age did your father pass away?	Numeric		Pearson's correlation coefficient	0.92		Paired with (FAM1D-FAM1C)	0,98 (Q1 0,99/Q2 0,95)
LifeLines	BROSIS	How many brothers and/or sisters do you have?	Numeric		Pearson's correlation coefficient	0.98		Paired with (BROTHERS+SISTERS)	0,86 (Q1 0,88/Q2 0,84)
LifeLines	SONDAUG	How many sons and/or daughters do you have?	Numeric		Pearson's correlation coefficient	1		Paired with (SONS+DAUGHTERS)	0,91 (Q1 0,93/Q2 0,89)
LifeLines	DIAB1	Do any of your parents, brothers, sisters or children have diabetes mellitus type 2?	Categorical	0. No	Cohen's kappa coefficient	0,87 (0,07)
				1. Yes
				2. I don't know
LifeLines	DIAB1A	My father has diabetes mellitus type 2	Categorical	0. No	Cohen's kappa coefficient	0,93 (0,07)		Paired with FATHER1B	0,92 (Q1 0,88/Q2 0,97)
				1. Yes
LifeLines	DIAB1B	My mother has diabetes mellitus type 2	Categorical	0. No	Cohen's kappa coefficient	0,75 (0,12)		Paired with MOTHER1B	0,86 (Q1 0,83/Q2 0,90)
				1. Yes
LifeLines	DIAB1C	My brother(s) and/or sister(s) have diabetes mellitus type 2	Categorical	0. No	Cohen's kappa coefficient	0,79 (0,20)		Paired with SIB1B	0,90 (Q1 0,89/Q2 0,92)
				1. Yes
LifeLines	DIAB1D	My child(ren) have diabetes mellitus type 2	Categorical	0. No	Cohen's kappa coefficient	None				Option selected by none of the participants
				1. Yes
	TBCO	Have your parents suffered from tuberculosis in the past?	Categorical	0. No	Cohen's kappa coefficient	0,79 (0,20)
				1. Yes
				2. I don't know
	TBCOMA	Have your parents suffered from tuberculosis in the past? My father	Categorical	0. No	Cohen's kappa coefficient	0,0 (0,0)				Item deleted from the GIEQ
				1. Yes
	TBCOPA	Have your parents suffered from tuberculosis in the past? My mother	Categorical	0. No	Cohen's kappa coefficient	0,01 (0,01)				Item deleted from the GIEQ
				1. Yes
	TBCGO	Have your grandparents suffered from tuberculosis in the past?	Categorical	0. No	Cohen's kappa coefficient	0,78 (0,21)
				1. Yes
				2. I don't know
	TBCGOOPM	Have your grandparents suffered from tuberculosis in the past? My maternal grandfather	Categorical	0. No	Cohen's kappa coefficient	0,0 (0,0)				Item deleted from the GIEQ
				1. Yes
	TBCGOOMM	Have your grandparents suffered from tuberculosis in the past? My maternal grandmother	Categorical	0. No	Cohen's kappa coefficient	0,0 (0,0)				Item deleted from the GIEQ
				1. Yes
	TBCGOOPV	Have your grandparents suffered from tuberculosis in the past? My paternal grandfather	Categorical	0. No	Cohen's kappa coefficient	0,0 (0,0)				Item deleted from the GIEQ
				1. Yes
	TBCGOOMV	Have your grandparents suffered from tuberculosis in the past? My paternal grandmother	Categorical	0. No	Cohen's kappa coefficient	0,03 (0,02)				Item deleted from the GIEQ
				1. Yes
LifeLines	FAM1C	Birthyear of biological father	Numeric		Pearson's correlation coefficient	1
LifeLines	FAM1D	In case of death: year of death father	Numeric		Pearson's correlation coefficient	1
LifeLines	FAM2C	Birthyear of biological mother	Numeric		Pearson's correlation coefficient	1		Paired with FAM25A2A	1,0 (Q1 0,99/Q2 1.0)
LifeLines	FAM2D	In case of death: year of death mother	Numeric		Pearson's correlation coefficient	1		Paired with FAM25A1A	0,98 (Q1 0,99/Q2 0,95)
LifeLines	FATHER	I have insufficient knowledge abouth my fathers health to answer questions on the subject	Categorical	0. No	Cohen's kappa coefficient	0.496				Patients with positive answer were excluded from further questioning concerning parental health
				1. Yes
LifeLines	MOTHER	I have insufficient knowledge abouth my mothers health to answer questions on the subject	Categorical	0. No	Cohen's kappa coefficient	0.58				Patients with positive answer were excluded from further questioning concerning parental health
				1. Yes
LifeLines	FATHER1A	Father: dabetes, started during childhood	Categorical	0. No	None	-				Positive option selected by none of the participants
				1. Yes
LifeLines	MOTHER1A	Mother: diabetes, started during childhood	Categorical	0. No	None	-				Positive option selected by none of the participants
				1. Yes
LifeLines	FATHER1B	Father: dabetes, started during adulthood	Categorical	0. No	Cohen's kappa coefficient	0,80 (0,11)		Paired with DIAB1A	0,92 (Q1 0,88/Q2 0,97)
				1. Yes
LifeLines	MOTHER1B	Mother: diabetes, started during adulthood	Categorical	0. No	Cohen's kappa coefficient	0,76 (0,10)		Paired with DIAB1B	0,86 (Q1 0,83/Q2 0,90)
				1. Yes
LifeLines	FATHER2A	Father: myocardial infarction and/or bypass surgery before the age of 50	Categorical	0. No	Cohen's kappa coefficient	0,65 (0,19)
				1. Yes
LifeLines	MOTHER2A	Mother: myocardial infarction and/or bypass surgery before the age of 50	Categorical	0. No	Cohen's kappa coefficient	0,66 (0,32)
				1. Yes
LifeLines	FATHER2B	Father: myocardial infarction and/or bypass surgery after the age of 50	Categorical	0. No	Cohen's kappa coefficient	0,77 (0,09)
				1. Yes
LifeLines	MOTHER2B	Mother: myocardial infarction and/or bypass surgery after the age of 50	Categorical	0. No	Cohen's kappa coefficient	1,0 (0,0)
				1. Yes
LifeLines	FATHER2C	Father: stroke before the age of 50	Categorical	0. No	Cohen's kappa coefficient	1,0 (0,0)
				1. Yes
LifeLines	MOTHER2C	Mother: stroke before the age of 50	Categorical	0. No	Cohen's kappa coefficient	1,0 (0,0)
				1. Yes
LifeLines	FATHER2D	Father: stroke after the age of 50	Categorical	0. No	Cohen's kappa coefficient	0,85 (0,15)
				1. Yes
LifeLines	MOTHER2D	Mother: stroke after the age of 50	Categorical	0. No	Cohen's kappa coefficient	0,89 (0,07)
				1. Yes
LifeLines	FATHER2E	Father: heartfailure and/of cardiomyopathy	Categorical	0. No	Cohen's kappa coefficient	0,76 (0,10)
				1. Yes
LifeLines	MOTHER2E	Mother: heartfailure and/of cardiomyopathy	Categorical	0. No	Cohen's kappa coefficient	0,57 (0,19)
				1. Yes
LifeLines	FATHER2F	Father: peripheral arterial failure	Categorical	0. No	Cohen's kappa coefficient	0,49 (0,31)
				1. Yes
LifeLines	MOTHER2F	Mother: peripheral arterial failure	Categorical	0. No	Cohen's kappa coefficient	0,92 (0,08)
				1. Yes
LifeLines	FATHER4A	Father: asthma	Categorical	0. No	Cohen's kappa coefficient	0,72 (0,13)
				1. Yes
LifeLines	MOTHER4A	Mother: asthma	Categorical	0. No	Cohen's kappa coefficient	0,87 (0,09)
				1. Yes
LifeLines	FATHER4B	Father: COPD, pulmonary emphysema and/or chronic bronchitis before the age of 50	Categorical	0. No	Cohen's kappa coefficient	0,41 (0,18)
				1. Yes
LifeLines	MOTHER4B	Mother: COPD, pulmonary emphysema and/or chronic bronchitis before the age of 50	Categorical	0. No	Cohen's kappa coefficient	0,74 (0,18)
				1. Yes
LifeLines	FATHER4C	Father: COPD, pulmonary emphysema and/or chronic bronchitis after the age of 50	Categorical	0. No	Cohen's kappa coefficient	0,85 (0,09)
				1. Yes
LifeLines	MOTHER4C	Mother: COPD, pulmonary emphysema and/or chronic bronchitis after the age of 50	Categorical	0. No	Cohen's kappa coefficient	0,84 (0,11)
				1. Yes
LifeLines	FATHER5A	Father: ulcerative colitis	Categorical	0. No	Cohen's kappa coefficient	0,66 (0,32)
				1. Yes
LifeLines	MOTHER5A	Mother: ulcerative colitis	Categorical	0. No	None	-				Positive option selected by none of the participants
				1. Yes
LifeLines	FATHER5B	Father: Crohn's disease	Categorical	0. No	Cohen's kappa coefficient	0,66 (0,32)
				1. Yes
LifeLines	MOTHER5B	Mother: Crohn's disease	Categorical	0. No	None	-				Positive option selected by none of the participants
				1. Yes
LifeLines	FATHER5C	Father: celiac disease	Categorical	0. No	None	-				Positive option selected by none of the participants
				1. Yes
LifeLines	MOTHER5C	Mother: celiac disease	Categorical	0. No	None	-				Positive option selected by none of the participants
				1. Yes
LifeLines	FATHER5D	Father: gallstones	Categorical	0. No	Cohen's kappa coefficient	1,0 (0,0)
				1. Yes
LifeLines	MOTHER5D	Mother: gallstones	Categorical	0. No	Cohen's kappa coefficient	0,78 (0,12)
				1. Yes
LifeLines	FATHER5E	Father: gastric ulcer and/or oesophagus disease	Categorical	0. No	Cohen's kappa coefficient	0,89 (0,08)
				1. Yes
LifeLines	MOTHER5E	Mother: gastric ulcer and/or oesophagus disease	Categorical	0. No	Cohen's kappa coefficient	0,66 (0,32)
				1. Yes
LifeLines	FATHER5F	Father: irritable bowel disease (IBS)	Categorical	0. No	Cohen's kappa coefficient	0,49 (0,31)
				1. Yes
LifeLines	MOTHER5F	Mother: irritable bowel disease (IBS)	Categorical	0. No	Cohen's kappa coefficient	0,72 (0,13)
				1. Yes
LifeLines	FATHER6A	Father: kidney stones	Categorical	0. No	Cohen's kappa coefficient	0,92 (0,08)
				1. Yes
LifeLines	MOTHER6A	Mother: kidney stones	Categorical	0. No	Cohen's kappa coefficient	0,85 (0,15)
				1. Yes
LifeLines	FATHER6B	Father: kidney failure (dialysis/transplantation)	Categorical	0. No	None	-				Positive option selected by none of the participants
				1. Yes
LifeLines	MOTHER6B	Mother: kidney failure (dialysis/transplantation)	Categorical	0. No	Cohen's kappa coefficient	1,0 (0,0)
				1. Yes
LifeLines	FATHER7A	Father: arthrosis	Categorical	0. No	Cohen's kappa coefficient	0,43 (0,15)
				1. Yes
LifeLines	MOTHER7A	Mother: arthrosis	Categorical	0. No	Cohen's kappa coefficient	0,73 (0,09)
				1. Yes
LifeLines	FATHER7B	Father: fibromyalgia	Categorical	0. No	None	-				Positive option selected by none of the participants
				1. Yes
LifeLines	MOTHER7B	Mother: bibromyalgia	Categorical	0. No	Cohen's kappa coefficient	0,66 (0,32)
				1. Yes
LifeLines	FATHER7C	Father: osteoporosis	Categorical	0. No	None	-				Positive option selected by none of the participants
				1. Yes
LifeLines	MOTHER7C	Mother: osteoporosis	Categorical	0. No	Cohen's kappa coefficient	0,54 (0,14)
				1. Yes
LifeLines	FATHER7D	Father: rheumatism	Categorical	0. No	Cohen's kappa coefficient	0,66 (0,32)
				1. Yes
LifeLines	MOTHER7D	Mother: rheumatism	Categorical	0. No	Cohen's kappa coefficient	0,93 (0,07)
				1. Yes
LifeLines	FATHER8A	Father: dementia before the age of 70	Categorical	0. No	-	None				Positive option selected by none of the participants
				1. Yes
LifeLines	MOTHER8A	Mother: dementia before the age of 70	Categorical	0. No	Cohen's kappa coefficient	1,0 (0,0)
				1. Yes
LifeLines	FATHER8B	Father: dementia after the age of 70	Categorical	0. No	Cohen's kappa coefficient	1,0 (0,0)
				1. Yes
LifeLines	MOTHER8B	Mother: dementia after the age of 70	Categorical	0. No	Cohen's kappa coefficient	0,87 (0,09)
				1. Yes
LifeLines	FATHER8C	Father: Parkinson's disease	Categorical	0. No	Cohen's kappa coefficient	1,0 (0,0)
				1. Yes
LifeLines	MOTHER8C	Mother: Parkinson's disease	Categorical	0. No	-	None				Positive option selected by none of the participants
				1. Yes
LifeLines	FATHER8D	Father: depression	Categorical	0. No	Cohen's kappa coefficient	0,74 (0,18)
				1. Yes
LifeLines	MOTHER8D	Mother: depression	Categorical	0. No	Cohen's kappa coefficient	0,72 (0,18)
				1. Yes
LifeLines	FATHER8E	Father: burn-out	Categorical	0. No	Cohen's kappa coefficient	0,70 (0,11)
				1. Yes
LifeLines	MOTHER8E	Mother: burn-out	Categorical	0. No	Cohen's kappa coefficient	0,57 (0,13)
				1. Yes
LifeLines	FATHER8F	Father: agoraphobia	Categorical	0. No	-	None				Positive option selected by none of the participants
				1. Yes
LifeLines	MOTHER8F	Mother: agoraphobia	Categorical	0. No	Cohen's kappa coefficient	0,85 (0,15)
				1. Yes
LifeLines	FATHER8G	Father: panic disorder	Categorical	0. No	-	None				Positive option selected by none of the participants
				1. Yes
LifeLines	MOTHER8G	Mother: panic disorder	Categorical	0. No	Cohen's kappa coefficient	1,0 (0,0)
				1. Yes
LifeLines	FATHER8H	Father: addiction (alcohol, drugs, gambling)	Categorical	0. No	Cohen's kappa coefficient	0,92 (0,08)
				1. Yes
LifeLines	MOTHER8H	Mother: addiction (alcohol, drugs, gambling)	Categorical	0. No	Cohen's kappa coefficient	0,75 (0,14)
				1. Yes
LifeLines	FATHER8I	Father: chronic fatigue syndrome	Categorical	0. No	-	None				Positive option selected by none of the participants
				1. Yes
LifeLines	MOTHER8I	Mother: chronic fatigue syndrome	Categorical	0. No	-	None				Positive option selected by none of the participants
				1. Yes
LifeLines	FATHER9A	Father: liver disease	Categorical	0. No	Cohen's kappa coefficient	0,66 (0,32)
				1. Yes
LifeLines	MOTHER9A	Mother: liver disease	Categorical	0. No	-	None				Positive option selected by none of the participants
				1. Yes
LifeLines	FATHER9B	Father: hepatitis B	Categorical	0. No	-	None				Positive option selected by none of the participants
				1. Yes
LifeLines	MOTHER9B	Mother: hepatitis B	Categorical	0. No	-	None				Positive option selected by none of the participants
				1. Yes
LifeLines	FATHER1	Father: none of the listed diseases above	Categorical	0. No	Cohen's kappa coefficient	0,67 (0,13)
				1. Yes
LifeLines	MOTHER1	Mother: none of the listed diseases above	Categorical	0. No	Cohen's kappa coefficient	0,67 (0,14)
				1. Yes
LifeLines	PARENT10A	Parent with another disease, not listed above	Categorical	1. Father	Cohen's kappa coefficient	1,0 (0,0)
				2. Mother
LifeLines	PARENT10ATXT	Parent with another disease, not listed above: disease	Free text		None
LifeLines	PARENT10B	Parent with another disease, not listed above	Categorical	1. Father	Cohen's kappa coefficient	1,0 (0,0)
				2. Mother
LifeLines	PARENT10BTXT	Parent with another disease, not listed above: disease	Free text		None
LifeLines	PARENT3A	Parent with cancer	Categorical	1. Father	Cohen's kappa coefficient	0,85 (0,10)
				2. Mother
LifeLines	PARENT3ATXT	Parent with cancer: type of cancer	Free text		None
LifeLines	KANKX1	Did/does your mother and/or father have another type of cancer?	Categorical	0. No	Cohen's kappa coefficient	0,88 (0,12)
				1. Yes
LifeLines	PARENT3B	Parent with cancer	Categorical	1. Father	Cohen's kappa coefficient	0,55 (0,36)
				2. Mother
LifeLines	PARENT3BTXT	Parent with cancer: type of cancer	Free text		None
LifeLines	KANKX2	Did/does your mother and/or father have another type of cancer?	Categorical	0. No	Cohen's kappa coefficient	1,0 (0,0)
				1. Yes
LifeLines	PARENT3C	Parent with cancer	Categorical	1. Father	None					Option selected by none of the participants
				2. Mother
LifeLines	CHILDREN	Do you have biological children?	Categorical	0. No	Cohen's kappa coefficient	1,0 (0,0)
				1. Yes
LifeLines	SONS	How many biological sons do you have?	Numeric		Pearson's correlation coefficient	0.98		Paired with SONDAUG	0,91 (Q1 0,93/Q2 0,89)
LifeLines	DAUGHTERS	How many biological daughters do you have?	Numeric		Pearson's correlation coefficient	0.99		Paired with SONDAUG	0,91 (Q1 0,93/Q2 0,89)
LifeLines	YRFIRSTCH	In which year was your first child born?	Numeric		Pearson's correlation coefficient	1
LifeLines	YRLASTCH	In which year was your last child born?	Numeric		Pearson's correlation coefficient	1
LifeLines	DEADCH	Have any of your children passed away?	Categorical	0. No	Cohen's kappa coefficient	0,88 (0,12)
				1. Yes
LifeLines	DEADCH1A	Age of child at death	Numeric		Pearson's correlation coefficient	1
	DEADCH1B	Cause of death child	Free text
LifeLines	DEADX1	Has another one of your children died?	Categorical	0. No	None	-				Positive option selected by none of the participants
				1. Yes
LifeLines	CHILD	I have insufficient knowledge abouth my child(ren)s health to answer questions on the subject	Categorical	0. No	None	-				Positive option selected by none of the participants
				1. Yes
LifeLines	CHILD1A	Child with diabetes mellitus started during childhood	Categorical	0. No	None	-				Positive option selected by none of the participants
				1. Yes
LifeLines	CHILD1B	Child with diabetes started during adulthood	Categorical	0. No	Cohen's kappa coefficient	0,66 (0,32)
				1. Yes
LifeLines	CHILD2A	Child with a myocardial infaction and/or bypass surgery	Categorical	0. No	Cohen's kappa coefficient	1,0 (0,0)
				1. Yes
LifeLines	CHILD2B	Child with a stroke	Categorical	0. No	None	-				Positive option selected by none of the participants
				1. Yes
LifeLines	CHILD2C	Child with heartfailure and/or cardiomyopathia	Categorical	0. No	None	-				Positive option selected by none of the participants
				1. Yes
LifeLines	CHILD2D	Child with peripheral arterial failure	Categorical	0. No	None	-				Positive option selected by none of the participants
				1. Yes
LifeLines	CHILD3A	Child with cancer	Categorical	0. No	Cohen's kappa coefficient	1,0 (0,0)
				1. Yes
LifeLines	CHILD3A1	Child with cancer: type of cancer	Free text		None
LifeLines	CHILD3B	Child with another form of cancer	Categorical	0. No	None	-				Positive option selected by none of the participants
				1. Yes
LifeLines	CHILD3B1	Child with cancer: type of cancer	Free text		None
LifeLines	CHILD4A	Child with asthma	Categorical	0. No	Cohen's kappa coefficient	0,55 (0,23)
				1. Yes
LifeLines	CHILD4B	Child with COPD, pulmonary emphysema and/or chronic bronchitis	Categorical	0. No	None	-				Positive option selected by none of the participants
				1. Yes
LifeLines	CHILD5A	Child with ulcerative colitis	Categorical	0. No	None	-				Positive option selected by none of the participants
				1. Yes
LifeLines	CHILD5B	Child with Crohn's disease	Categorical	0. No	Cohen's kappa coefficient	1,0 (0,0)
				1. Yes
LifeLines	CHILD5C	Child with celiac disease	Categorical	0. No	None	-				Positive option selected by none of the participants
				1. Yes
LifeLines	CHILD5D	Child with gallstones	Categorical	0. No	None	-				Positive option selected by none of the participants
				1. Yes
LifeLines	CHILD5E	Child with gastric ulcers and/or oesophagus disease	Categorical	0. No	None	-				Positive option selected by none of the participants
				1. Yes
LifeLines	CHILD5F	Child with irritable bowel syndrome (IBS)	Categorical	0. No	Cohen's kappa coefficient	0,66 (0,23)
				1. Yes
LifeLines	CHILD6A	Child with kidney stones	Categorical	0. No	None	-				Positive option selected by none of the participants
				1. Yes
LifeLines	CHILD6B	Child with kidney failure (dialysis/kidney transplantation)	Categorical	0. No	None	-				Positive option selected by none of the participants
				1. Yes
LifeLines	CHILD7A	Child with arthrosis	Categorical	0. No	None	-				Positive option selected by none of the participants
				1. Yes
LifeLines	CHILD7B	Child with fibromyalgia	Categorical	0. No	Cohen's kappa coefficient	1,0 (0,0)
				1. Yes
LifeLines	CHILD7C	Child with osteoporosis	Categorical	0. No	None	-				Positive option selected by none of the participants
				1. Yes
LifeLines	CHILD7D	Child with rheumatism	Categorical	0. No	Cohen's kappa coefficient	1,0 (0,0)
				1. Yes
LifeLines	CHILD8A	Child with dementia	Categorical	0. No	None	-				Positive option selected by none of the participants
				1. Yes
LifeLines	CHILD8B	Child with Parkinson's disease	Categorical	0. No	None	-				Positive option selected by none of the participants
				1. Yes
LifeLines	CHILD8C	Child with a depression	Categorical	0. No	Cohen's kappa coefficient	0,64 (0,16)
				1. Yes
LifeLines	CHILD8D	Child with a burn-out	Categorical	0. No	Cohen's kappa coefficient	0,79 (0,20)
				1. Yes
LifeLines	CHILD8E	Child with agoraphobia	Categorical	0. No	None	-				Positive option selected by none of the participants
				1. Yes
LifeLines	CHILD8F	Child with a panic disorder	Categorical	0. No	None	-				Positive option selected by none of the participants
				1. Yes
LifeLines	CHILD8G	Child with an addiction (alcohol, drugs, gambling)	Categorical	0. No	Cohen's kappa coefficient	1,0 (0,0)
				1. Yes
LifeLines	CHILD8H	Child with attention deficit hyperactivity disorder (ADHD)	Categorical	0. No	Cohen's kappa coefficient	0,79 (0,15)
				1. Yes
LifeLines	CHILD8I	Child with chronic fatige syndrome	Categorical	0. No	None	-				Positive option selected by none of the participants
				1. Yes
LifeLines	CHILD9A	Child with liverdisease	Categorical	0. No	None	-				Positive option selected by none of the participants
				1. Yes
LifeLines	CHILD9B	Child with hepatitis B	Categorical	0. No	None	-				Positive option selected by none of the participants
				1. Yes
LifeLines	CHILD1	Child with non of the diseases mentioned above	Categorical	0. No	Cohen's kappa coefficient	0,74 (0,08)
				1. Yes
LifeLines	CHILD10A	Child with another disease, not mentioned above	Categorical	0. No	Cohen's kappa coefficient	0,84 (0,09)
				1. Yes
LifeLines	CHILD10A1	Child with another disease, not mentioned above, namely:	Free text		None
LifeLines	ANDZ1	Do you want to list another disease, not mentioned above?	Categorical	0. No	Cohen's kappa coefficient	1,0 (0,0)
				1. Yes
LifeLines	CHILD10B	Child with another disease, not mentioned above	Categorical	0. No	None	-				Positive option selected by none of the participants
				1. Yes
LifeLines	SIBSB	Do you have brothers and/or halfbrothers?	Categorical	0. No	Cohen's kappa coefficient
				1. Yes
LifeLines	BROTHERS	How many biological brothers and/or halfbrothers do you have?	Numeric		Pearson's correlation coefficient	0.99		Paired with BROSIS	0,86 (Q1 0,88/Q2 0,84)
LifeLines	BROTHERSA	I don't know how many brothers and/or halfbrothers I have	Categorical	0. No	None	-				Positive option selected by none of the participants
				1. Yes
LifeLines	YRFIRSTBRO	What is the year of birth of your oldest brother/halfbrother?	Numeric		Pearson's correlation coefficient	1
LifeLines	YRFIRSTBROA	I don't know the year of birth of my oldest brother/halfbrother	Categorical	0. No	Cohen's kappa coefficient	0,47 (0,22)
				1. Yes
LifeLines	YRFIRSTBROB	Not applicable	Categorical	0. No	None	-				Positive option selected by none of the participants
				1. Yes
LifeLines	YRLASTBRO	What is the year of birth of your youngest brother/halfbrother?	Numeric		Pearson's correlation coefficient	1
LifeLines	YRLASTBROA	I don't know the year of birth of my oldest brother/halfbrother	Categorical	0. No	None	-				Positive option selected by none of the participants
				1. Yes
LifeLines	YRLASTBROB	Not applicable	Categorical	0. No	Cohen's kappa coefficient	0,59 (0,11)
				1. Yes
LifeLines	SIBSZ	Do you have sisters and/or halfsisters?	Categorical	0. No	Cohen's kappa coefficient	1,0 (0,0)
				1. Yes
LifeLines	SISTERS	How many biological sisters and/or halfsisters do you have?	Numeric		Pearson's correlation coefficient	1		Paired with BROSIS	0,86 (Q1 0,88/Q2 0,84)
LifeLines	SISTERSA	I don't know how many sisters and/or halfsisters I have	Categorical	0. No	None	-				Positive option selected by none of the participants
				1. Yes
LifeLines	YRFIRSTSIS	What is the year of birth of your oldest sister/halfsister?	Numeric		Pearson's correlation coefficient	1
LifeLines	YRFIRSTSISA	I don't know the year of birth of my oldest sister/halfsister?	Categorical	0. No	Cohen's kappa coefficient	0,39 (0,27)
				1. Yes
LifeLines	YRFIRSTSISB	Not applicable	Categorical	0. No	Cohen's kappa coefficient	0,38 (0,28)
				1. Yes
LifeLines	YRLASTSIS	What is the year of birth of your youngest sister/halfsister?	Numeric		Pearson's correlation coefficient	0.99
LifeLines	YRLASTSISA	I don't know the year of birth of my youngest sister/halfsister?	Categorical	0. No	None	-				Positive option selected by none of the participants
				1. Yes
LifeLines	YRLASTSISB	Not applicable	Categorical	0. No	Cohen's kappa coefficient	0,45 (0,13)
				1. Yes
LifeLines	DEADSIB	Have any of your brothers, sisters, halfbrothers of halfsisters passed away?	Categorical	0. No	Cohen's kappa coefficient	0,88 (0,08)
				1. Yes
				2. I don't know
LifeLines	DEADSIB1A	Age of sibling when passed away	Numeric		Pearson's correlation coefficient	1
LifeLines	DEADSIB1B	Cause of death sibling	Free text		None	-
LifeLines	DEADZ1	Has another one of your brothers, sisters, halfbrothers of halfsisters passed away?	Categorical	0. No	Cohen's kappa coefficient	1,0 (0,0)
				1. Yes
LifeLines	DEADSIB2A	Age of sibling when passed away	Numeric		None	-				Positive option selected by none of the participants
LifeLines	DEADSIB2B	Cause of death sibling	Free text		None	-
LifeLines	BROTHERS2	I have insufficient knowledge abouth my brothers health to answer questions on the subject	Categorical	0. No	Cohen's kappa coefficient	0,53 (0,17)				Patients with positive answer were excluded from further questioning concerning parental health
				1. Yes
LifeLines	SISTERS2	I have insufficient knowledge abouth my sisters health to answer questions on the subject	Categorical	0. No	Cohen's kappa coefficient	0,69 (0,15)				Patients with positive answer were excluded from further questioning concerning parental health
				1. Yes
LifeLines	SIB1A	Sibling with diabetes started during childhood	Categorical	0. No	None	-				Positive option selected by none of the participants
				1. Yes
LifeLines	SIB1B	Sibling with diabetes started during adulthood	Categorical	0. No	Cohen's kappa coefficient	0,85 (0,15)		Paired with DIAB1C	0,90 (Q1 0,89/Q2 0,92)
				1. Yes
LifeLines	SIB2A	Sibling with a myocardial infarctiion and/or bypass surgery before the age of 50	Categorical	0. No	Cohen's kappa coefficient	0,66 (0,32)
				1. Yes
LifeLines	SIB2B	Sibling with a myocardial infarctiion and/or bypass surgery after the age of 50	Categorical	0. No	None	-				Positive option selected by none of the participants
				1. Yes
LifeLines	SIB2C	Sibling with a stroke before the age of 50	Categorical	0. No	None	-				Positive option selected by none of the participants
				1. Yes
LifeLines	SIB2D	Sibling with a stroke after the age of 50	Categorical	0. No	None	-				Positive option selected by none of the participants
				1. Yes
LifeLines	SIB2E	Sibling with heartfailure and/or cardiomyopathy	Categorical	0. No	None	-				Positive option selected by none of the participants
				1. Yes
LifeLines	SIB2F	Sibling with peripheral arterial failure	Categorical	0. No
				1. Yes
LifeLines	SIB3A	Sibling with cancer	Categorical	0. No	Cohen's kappa coefficient	0,83 (0,09)
				1. Yes
LifeLines	SIB3A1	Sibling with cancer: type of cancer	Free text		None	-
LifeLines	KANKV1	Another sibling with cancer?	Categorical	0. No	Cohen's kappa coefficient	1,0 (0,0)
				1. Yes
LifeLines	SIB3B1	Sibling with cancer: type of cancer	Free text		None	-
LifeLines	KANKV12	Another sibling with cancer?	Categorical	0. No	None	-				Positive option selected by none of the participants
				1. Yes
LifeLines	SIB4A	Sibling with asthma	Categorical	0. No	Cohen's kappa coefficient	0,46 (0,18)
				1. Yes
LifeLines	SIB4B	Sibling with COPD, pulmonary emphysema and/or chronic bronchitis started before the age of 50	Categorical	0. No	Cohen's kappa coefficient	0,65 (0,19)
				1. Yes
LifeLines	SIB4C	Sibling with COPD, pulmonary emphysema and/or chronic bronchitis started after the age of 50	Categorical	0. No	None	-				Positive option selected by none of the participants
				1. Yes
LifeLines	SIB5A	Sibling with ulcerative colitis	Categorical	0. No	Cohen's kappa coefficient	0,66 (0,32)
				1. Yes
LifeLines	SIB5B	Sibling with Crohn's disease	Categorical	0. No	Cohen's kappa coefficient	1,0 (0,0)
				1. Yes
LifeLines	SIB5C	Sibling with celiac disease	Categorical	0. No
				1. Yes
LifeLines	SIB5D	Sibling with gallstones	Categorical	0. No	Cohen's kappa coefficient	0,66 (0,23)
				1. Yes
LifeLines	SIB5E	Sibling with gastric ulcers or oesophagus disease	Categorical	0. No	Cohen's kappa coefficient	0,47 (0,23)
				1. Yes
LifeLines	SIB5F	Sibling with irritable bowel syndrome (IBS)	Categorical	0. No	Cohen's kappa coefficient	0,27 (0,22)
				1. Yes
LifeLines	SIB6A	Sibling with kidney stones	Categorical	0. No	Cohen's kappa coefficient	0,79 (0,20)
				1. Yes
LifeLines	SIB6B	Sibling with kidney failure (dialysis/kidney transplantation)	Categorical	0. No	Cohen's kappa coefficient	1,0 (0,0)
				1. Yes
LifeLines	SIB7A	Sibling with arthrosis	Categorical	0. No	Cohen's kappa coefficient	0,63 (0,15)
				1. Yes
LifeLines	SIB7B	Sibling with fibromyalgia	Categorical	0. No	Cohen's kappa coefficient	1,0 (0,0)
				1. Yes
LifeLines	SIB7C	Sibling with osteoporosis	Categorical	0. No	None	-				Positive option selected by none of the participants
				1. Yes
LifeLines	SIB7D	Sibling with rheumatism	Categorical	0. No	Cohen's kappa coefficient	0,71 (0,16)
				1. Yes
LifeLines	SIB8A	Sibling with dementia started before the age of 70	Categorical	0. No	None	-				Positive option selected by none of the participants
				1. Yes
LifeLines	SIB8B	Sibling with dementia started after the age of 70	Categorical	0. No	None	-				Positive option selected by none of the participants
				1. Yes
LifeLines	SIB8C	Sibling with Parkinson's disease	Categorical	0. No	Cohen's kappa coefficient	1,0 (0,0)
				1. Yes
LifeLines	SIB8D	Sibling with a depression	Categorical	0. No	Cohen's kappa coefficient	0,86 (0,10)
				1. Yes
LifeLines	SIB8E	Sibling with a burn-out	Categorical	0. No	Cohen's kappa coefficient	0,58 (0,17)
				1. Yes
LifeLines	SIB8F	Sibling with agoraphobia	Categorical	0. No	None	-				Positive option selected by none of the participants
				1. Yes
LifeLines	SIB8G	Sibling with a panic disorder	Categorical	0. No	Cohen's kappa coefficient	0,66 (0,32)
				1. Yes
LifeLines	SIB8H	Sibling with an addiction (alcohol, drugs, gambling)	Categorical	0. No	Cohen's kappa coefficient	0,37 (0,20)
				1. Yes
LifeLines	SIB8I	Sibling with chronic fatigue syndrome	Categorical	0. No	None	-				Positive option selected by none of the participants
				1. Yes
LifeLines	SIB9A	Sibling with liverdisease	Categorical	0. No	None	-				Positive option selected by none of the participants
				1. Yes
LifeLines	SIB9B	Sibling with hepatitis B	Categorical	0. No	None	-				Positive option selected by none of the participants
				1. Yes
LifeLines	SIB1	Sibling with none of the diseases listed above	Categorical	0. No	Cohen's kappa coefficient	0,57 (0,09)
				1. Yes
LifeLines	SIB10A	Number of siblings with another disease, not listed above	Numeric		Spearman's correlarion coefficient	0.59
LifeLines	SIB10A1	Siblings with another disease, not listed above, namely:	Free text		None
LifeLines	ANDV1	Do you have siblings with another disease, not mentioned above?	Categorical	0. No	Cohen's kappa coefficient	0,73 (0,25)
				1. Yes
LifeLines	SIB10B	Number of siblings with another disease, not listed above	Numeric		None	-				Positive option selected by none of the participants
LifeLines	SIB10B1	Siblings with another disease, not listed above, namely:	Free text		None

## Sheet: 4. Work&education
Origin:	Variablecode:	Question:	Type of variable	Answering categories	Statistical apporach	Outcome		Internal consistency	Cronbachs alpha	Remarks
LifeLines	EDUCATION	What is the highest level of education completed by you?	Categorical	1. No education (did not finish primary school)	Cohen's kappa coefficient	0,85 (0,05)
				2. Lower education (primary school, special education)
				3. Lower preperatory vocational education
				4. General secondary education
				5. Secondary vocational education
				6. Higher general and preparatory scientific education
				7. Higher professional education
				8. Scientific education (university)
LifeLines	WORK4A	How much was your net income per month, before IBD was diagnosed?	Categorical	1. No income	Cohen's kappa coefficient	0,50 (0,07)
	WORK4Aalt			2. Less than 750 euro	alt: answer categories formatted: one category above	0,84 (0,05)
				3. 750 - 1000 euro	and below are equal to used answering category.
				4. 1000-1500 euro
				5. 1500 - 2000 euro
				6. 2000 - 2500 euro
				7. 2500 - 3000 euro
				8. 3000 - 3500 euro
				9. More than 3500 euro
				10. I don't know
				11. I would rather not answer this question
LifeLines	WORK4A1	How much is your current net income?	Categorical	1. No income	Cohen's kappa coefficient	0,68 (0,07)
	WORK4A1alt			2. Less than 750 euro	alt: answer categories formatted: one category above	0,81 (0,05)
				3. 750 - 1000 euro	and below are equal to used answering category.
				4. 1000-1500 euro
				5. 1500 - 2000 euro
				6. 2000 - 2500 euro
				7. 2500 - 3000 euro
				8. 3000 - 3500 euro
				9. More than 3500 euro
				10. I don't know
				11. I would rather not answer this question
	WORKD	Did you have a job before IBD was diagnosed?	Categorical	0. No	Cohen's kappa coefficient	0,87 (0,06)
				1. Yes
	WORKDA	Where did you work mostly, before IBD was diagnosed?	Categorical	1. Inside	Cohen's kappa coefficient	0,93 (0,07)
				2. Outside
				3. Both in and outside
	WORKDB	Did you work in shift service, before IBD was diagnosed?	Categorical	0. No	Cohen's kappa coefficient	0,85 (0,11)		Paired with WORKDC	0,84 (Q10,88/Q2 0,80)
				1. Yes
	WORKDC	Did you work nightshifts on a regular basis, before IBD was diagnosed?	Categorical	0. No	Cohen's kappa coefficient	0,91 (0,09)		Paired with WORKDB	0,84 (Q10,88/Q2 0,80)
				1. Yes
	WORKDD	During which hours did you mostly work, before IBD was diagnosed?	Categorical	1. Within office hours (9-18u)	Cohen's kappa coefficient	0,58 (0,12)				Question substituted bi binary variant as listed below
				2. Outside office hours
				3. As much within as outside office hours
	WORKDbinnen	I worked within office hours before IBD was diagnosed	Categorical	0. No	Cohen's kappa coefficient	0,64 (0,13)
				1. Yes
	WORKDbuiten	I worked outside office hours before IBD was diagnosed	Categorical	0. No	Cohen's kappa coefficient	0,69 (0,17)
				1. Yes
	WORKDE	Did you come into contact with harmful substances during your work, before IBD was diagnosed?	Categorical	0. No	Cohen's kappa coefficient	1,0 (0,0)
				1. Yes
				2. I don't know
	WORKDF	Did you come into contact with animals during your work, before IBD was diagnosed?	Categorical	0. No	Cohen's kappa coefficient	1,0 (0,0)
				1. Yes
	WORKDF1	Type of animals you came into contact with:	Free text		None
	WORKDG	Did you come into contact with pasticides and/or herbicides during your work, before IBD was diagnosed?	Categorical	0. No	None	-				Positive option selected by none of the participants
				1. Yes
	WORKN	Do you currently have a job?	Categorical	0. No	Cohen's kappa coefficient	0,94 (0,04)
				1. Yes
	WORKNA	Where do you work mostly?	Categorical	1. Inside	Cohen's kappa coefficient	1,0 (0,0)
				2. Outside
				3. Both in and outside
	WORKNB	Do you currently work in shift service?	Categorical	0. No	Cohen's kappa coefficient	0,84 (0,16)		Paired with WORKNC	0,84 (Q1 0,88/Q2 0,79)
				1. Yes
	WORKNC	Do you currently work night shifts on a regular basis?	Categorical	0. No	Cohen's kappa coefficient	1,0 (0,0)		Paired with WORKNB	0,84 (Q1 0,88/Q2 0,79)
				1. Yes
	WORKND	During which hours do you currently wok most?	Categorical	1. Within office hours (9-18u)	Cohen's kappa coefficient	0,52 (0,16)				Question substituted bi binary variant as listed below
				2. Outside office hours
				3. As much within as outside office hours
	WORKNDbinnen	I currently work within office hours	Categorical	0. No	Cohen's kappa coefficient	0,52 (0,24)
				1. Yes
	WORKNDbuiten	I currently work outside office hours	Categorical	0. No	Cohen's kappa coefficient	0,57 (0,17)
				1. Yes
	WORKNDE	Do you currently come into contact with harmful substances during your work?	Categorical	0. No	Cohen's kappa coefficient	1,0 (0,0)
				1. Yes
	WORKNDF	Do you currently come into contact with animals during your work?	Categorical	0. No	None	-				Positive option selected by none of the participants
				1. Yes
	WORKNDF1	Type of animals you come into contact with:	Free text		None	-
	WORKNDG	Do you currently come into contact with pesticides and/or herbicides during your work?	Categorical	0. No	None	-				Positive option selected by none of the participants
				1. Yes

## Sheet: 5. Living environment
Origin:	Variablecode:	Question:	Type of variable	Answering categories	Statistical apporach	Outcome		Remarks
LifeLines	ENV1	What type of flooring do you have in your livingroom?	Categorical	1. Smooth (vinyl/floortiles/laminate)	Cohen's kappa coefficient	0,67 (0,10)
				2. Room-wide carpeting
				3. Smooth with loose carpet
LifeLines	ENV2	What type of flooring do you have in your bedroom?	Categorical	1. Smooth (vinyl/floortiles/laminate)	Cohen's kappa coefficient	0,97 (0,03)
				2. Room-wide carpeting
				3. Smooth with loose carpet
LifeLines	ENV3A	How is your house heated? Central heating	Categorical	0. No	None	-		Negative option selected by none of the participants
				1. Yes
LifeLines	ENV3B	How is your house heated? Electrical heater	Categorical	0. No	None	-		Negative option selected by none of the participants
				1. Yes
LifeLines	ENV3C	How is your house heated? Gas heater	Categorical	0. No	Cohen's kappa coefficient	1,0 (0,0)
				1. Yes
LifeLines	ENV3D	How is your house heated? Woodburning heater/all burner	Categorical	0. No	Cohen's kappa coefficient	0,79 (0,20)
				1. Yes
LifeLines	ENV3E	How is your house heated? Fireplace	Categorical	0. No	None	-		Positive option selected by none of the participants
				1. Yes
LifeLines	ENV4A	How often is your fireplace used in winter time?	Categorical	1. (Almost) daily	None	-		Zero participants indicated use of a fireplace in variable ENV3E
				2. At least 3x per week
				3. At least 1x per weel
				4. 1x per 2 weeks
				5. 1x per month
				6. Less than 1x per month
				7. (Almost) never
	ENVDtotaal	Which pet(s) did you own before IBD was diagnosed?	Categorical		Cohen's kappa coefficient	0,70 (0,13)		Mean of all subquestions used for further analysis
LifeLines	ENVDKA	Which pet(s) did you own before IBD was diagnosed? Cat	Categorical	0. No	Cohen's kappa coefficient	0,80 (0,07)
				1. Yes
LifeLines	ENVDHO	Which pet(s) did you own before IBD was diagnosed? Dog	Categorical	0. No	Cohen's kappa coefficient	0,77 (0,08)
				1. Yes
LifeLines	ENVDVO	Which pet(s) did you own before IBD was diagnosed? Bird	Categorical	0. No	Cohen's kappa coefficient	0,46 (0,19)
				1. Yes
LifeLines	ENVDCA	Which pet(s) did you own before IBD was diagnosed? Guinea pig	Categorical	0. No	Cohen's kappa coefficient	1,00 (0,00)
				1. Yes
	ENVDAQ	Which pet(s) did you own before IBD was diagnosed? Aquarium fish	Categorical	0. No	Cohen's kappa coefficient	0,74 (0,18)
				1. Yes
	ENVDKO	Which pet(s) did you own before IBD was diagnosed? Cow(s)	Categorical	0. No	None	-		Positive option selected by none of the participants
				1. Yes
	ENVDVA	Which pet(s) did you own before IBD was diagnosed? Pig(s)	Categorical	0. No	None	-		Positive option selected by none of the participants
				1. Yes
	ENVDPA	Which pet(s) did you own before IBD was diagnosed? Horse(s)	Categorical	0. No	None	-		Positive option selected by none of the participants
				1. Yes
	ENVDKI	Which pet(s) did you own before IBD was diagnosed? Chicken	Categorical	0. No	Cohen's kappa coefficient	0,38 (0,28)
				1. Yes
LifeLines	ENVDGE	Which pet(s) did you own before IBD was diagnosed? None	Categorical	0. No	Cohen's kappa coefficient	0,78 (0,08)
				1. Yes
	ENVDAN	Which pet(s) did you own before IBD was diagnosed? Another pet	Categorical	0. No	Cohen's kappa coefficient	0,64 (0,19)
				1. Yes
	ENVDANDERS	Which pet(s) did you own before IBD was diagnosed? Another pet, namely:	Free text		None	-
	ENVNtotaal	Which pet(s) do you currently own?	Categorical		Cohen's kappa coefficient	0,94 (0,04)		Mean of all subquestions used for further analysis
LifeLines	ENVNKA	Which pet(s) do you currently own? Cat	Categorical	0. No	Cohen's kappa coefficient	1,00 (0,00)
				1. Yes
LifeLines	ENVNHO	Which pet(s) do you currently own? Dog	Categorical	0. No	Cohen's kappa coefficient	0,92 (0,06)
				1. Yes
LifeLines	ENVNVO	Which pet(s) do you currently own? Bird	Categorical	0. No	Cohen's kappa coefficient	1,00 (0,00)
				1. Yes
LifeLines	ENVNCA	Which pet(s) do you currently own? Guinea pig	Categorical	0. No	Cohen's kappa coefficient	1,00 (0,00)
				1. Yes
	ENVNAQ	Which pet(s) do you currently own? Aquarium fish	Categorical	0. No	Cohen's kappa coefficient	0,78 (0,12)
				1. Yes
	ENVNKO	Which pet(s) do you currently own? Cow(s)	Categorical	0. No	None	-		Positive option selected by none of the participants
				1. Yes
	ENVNVA	Which pet(s) do you currently own? Pig(s)	Categorical	0. No	None	-		Positive option selected by none of the participants
				1. Yes
	ENVNPA	Which pet(s) do you currently own? Horse(s)	Categorical	0. No	None	-		Positive option selected by none of the participants
				1. Yes
	ENVNKI	Which pet(s) do you currently own? Chicken	Categorical	0. No	Cohen's kappa coefficient	1,00 (0,00)
				1. Yes
LifeLines	ENVNGE	Which pet(s) do you currently own? None	Categorical	0. No	Cohen's kappa coefficient	0,86 (0,06)
				1. Yes
	ENVNAN	Which pet(s) do you currently own? Another pet	Categorical	0. No	None	-		Positive option selected by none of the participants
				1. Yes
	ENVNANDERS	Which pet(s) do you currently own? Another pet, namely:	Free text		None	-
LifeLines	ENV5	Did you have a cat during your childhood?	Categorical	0. No	Cohen's kappa coefficient	0,88 (0,06)
				1. Yes
				2. I don't know
LifeLines	ENV9A	Cat: during my first year of life	Categorical	0. No	Cohen's kappa coefficient	0,65 (0,13)
				1. Yes
LifeLines	ENV9B	Cat: when I was 1-4 years old	Categorical	0. No	Cohen's kappa coefficient	0,73 (0,10)
				1. Yes
LifeLines	ENV9C	Cat: when i was 5-15 years old	Categorical	0. No	Cohen's kappa coefficient	0,76 (0,08)
				1. Yes
LifeLines	ENV6	Did you have a dog during your childhood?	Categorical	0. No	Cohen's kappa coefficient	0,77 (0,08)
				1. Yes
				2. I don't know
LifeLines	ENV10A	Dog: during my first year of life	Categorical	0. No	Cohen's kappa coefficient	0,70 (0,13)
				1. Yes
LifeLines	ENV10B	Dog: when I was 1-4 years old	Categorical	0. No	Cohen's kappa coefficient	0,53 (0,13)
				1. Yes
LifeLines	ENV10C	Dog: when i was 5-15 years old	Categorical	0. No	Cohen's kappa coefficient	0,72 (0,08)
				1. Yes
LifeLines	ENV7	Did you have a bird during your childhood?	Categorical	0. No	Cohen's kappa coefficient	0,71 (0,09)
				1. Yes
				2. I don't know
LifeLines	ENV11A	Bird: during my first year of life	Categorical	0. No	Cohen's kappa coefficient	0,66 (0,32)
				1. Yes
LifeLines	ENV11B	Bird: when I was 1-4 years old	Categorical	0. No	Cohen's kappa coefficient	0,58 (0,19)
				1. Yes
LifeLines	ENV11C	Bird: when i was 5-15 years old	Categorical	0. No	Cohen's kappa coefficient	0,72 (0,09)
				1. Yes
LifeLines	ENV8	Did you have a guinae pig during your childhood?	Categorical	0. No	Cohen's kappa coefficient	0,94 (0,06)
				1. Yes
				2. I don't know
LifeLines	ENV12A	Guinae pig: during my first year of life	Categorical	0. No	None	-		Positive option selected by none of the participants
				1. Yes
LifeLines	ENV12B	Guinae pig: when I was 1-4 years old	Categorical	0. No	None	-		Positive option selected by none of the participants
				1. Yes
LifeLines	ENV12C	Guinae pig: when i was 5-15 years old	Categorical	0. No	Cohen's kappa coefficient	0,77 (0,11)
				1. Yes
LifeLines	ENV14	Did you have aquarium fish during your childhood?	Categorical	0. No	Cohen's kappa coefficient	0,82 (0,08)
				1. Yes
				2. I don't know
	ENV18A	Aquarium fish: during my first year of life	Categorical	0. No	None	-		Positive option selected by none of the participants
				1. Yes
	ENV18B	Aquarium fish: when I was 1-4 years old	Categorical	0. No	Cohen's kappa coefficient	0,38 (0,28)
				1. Yes
	ENV18C	Aquarium fish: when i was 5-15 years old	Categorical	0. No	Cohen's kappa coefficient	0,83 (0,07)
				1. Yes
	ENV15	Did you have cows during your childhood?	Categorical	0. No	Cohen's kappa coefficient	0,93 (0,07)
				1. Yes
				2. I don't know
	ENV19A	Cow(s): during my first year of life	Categorical	0. No	Cohen's kappa coefficient	0,79 (0,07)
				1. Yes
	ENV19B	Cow(s): when I was 1-4 years old	Categorical	0. No	Cohen's kappa coefficient	1,00 (0,00)
				1. Yes
	ENV19C	Cow(s): when i was 5-15 years old	Categorical	0. No	Cohen's kappa coefficient	0,93 (0,07)
				1. Yes
	ENV16	Did you have pigs during your childhood?	Categorical	0. No	Cohen's kappa coefficient	0,85 (0,15)
				1. Yes
				2. I don't know
	ENV20A	Pig(s): during my first year of life	Categorical	0. No	Cohen's kappa coefficient	0,49 (0,31)
				1. Yes
	ENV20B	Pig(s): when I was 1-4 years old	Categorical	0. No	Cohen's kappa coefficient	0,79 (0,20)
				1. Yes
	ENV20C	Pig(s): when i was 5-15 years old	Categorical	0. No	Cohen's kappa coefficient	0,85 (0,15)
				1. Yes
	ENV17	Did you have a horse during your childhood?	Categorical	0. No	Cohen's kappa coefficient	0,65 (0,19)
				1. Yes
				2. I don't know
	ENV21A	Horse(s): during my first year of life	Categorical	0. No	Cohen's kappa coefficient	1,00 (0,00)
				1. Yes
	ENV21B	Horse(s): when I was 1-4 years old	Categorical	0. No	Cohen's kappa coefficient	0,49 (0,31)
				1. Yes
	ENV21C	Horse(s): when i was 5-15 years old	Categorical	0. No	Cohen's kappa coefficient	0,47 (0,22)
				1. Yes
	ENV18	Did you have chicken during your childhood?	Categorical	0. No	Cohen's kappa coefficient	0,74 (0,01)
				1. Yes
				2. I don't know
	ENV22A	Chicken: during my first year of life	Categorical	0. No	Cohen's kappa coefficient	0,88 (0,12)
				1. Yes
	ENV22B	Chicken: when I was 1-4 years old	Categorical	0. No	Cohen's kappa coefficient	0,93 (0,07)
				1. Yes
	ENV22C	Chicken: when i was 5-15 years old	Categorical	0. No	Cohen's kappa coefficient	0,66 (0,11)
				1. Yes
LifeLines	ENV13	What is the best description of the place you lived most of the timebefore your fifth birthday?	Categorical	1. Farm	Cohen's kappa coefficient	0,64 (0,01)
	ENV13alt			2. Small village in the countryside	alt: answer categories formatted: one category above	0,91 (0,04)
				3. Small city/large village	and below are equal to used answering category.
				4. Suburban city
				5. City center
				6. Different, namely:
LifeLines	ENV13A	What is the best description of the place you lived most of the timebefore your fifth birthday? Different, namely:	Free text		None	-
	ENV23	What is the best description of the place you lived when IBD was diagnosed?	Categorical	1. Farm	Cohen's kappa coefficient	0,60 (0,07)
	ENV23alt			2. Small village in the countryside	alt: answer categories formatted: one category above	0,94 (0,03)
				3. Small city/large village	and below are equal to used answering category.
				4. Suburban city
				5. City center
				6. Different, namely:
	ENV23A	What is the best description of the place you lived when IBD was diagnosed? Different, namely:	Free text		None	-
	ENV24	How long have you lived here, before IBD was diagnosed? … months	Numeric		Pearson correlation coefficient	0.98
	ENV25	How long have you lived here, before IBD was diagnosed? … years	Numeric		Pearson correlation coefficient	0.85
	ENV25X	What is the best description of the place you lived when IBD was diagnosed? Name place of residence:	Free text		None	-
	ENV25X1	How long have you lived here, before IBD was diagnosed? I don't know	Categorical	0. No	Cohen's kappa coefficient	0,51 (0,19)		Item excluded from the GIEQ and further analysis
				1. Yes
	ENV26	What is the best description of the place you currently live?	Categorical	1. Farm	Cohen's kappa coefficient	0,80 (0,06)
	ENV26alt			2. Small village in the countryside	alt: answer categories formatted: one category above	0,90 (0,04)
				3. Small city/large village	and below are equal to used answering category.
				4. Suburban city
				5. City center
				6. Different, namely:
	ENV26A	What is the best description of the place youcurrently live?	Free text		None	-

## Sheet: 6. Sleep
Origin:	Variablecode:	Question:	Type of variable	Answering categories	Statistical apporach	Outcome		Internal consistency	Cronbachs alpha	Remarks
Questions concerning sleeping pattern before IBD was diagnosed. Cartoon used for clarification questions:
LifeLines	SLEEP1A	On workdays, I went to bed at…	Numeric (time)		None	-
LifeLines	SLEEP1Ac	On workdays, I went to bed at…	Numeric (time)		Used in sumscore GeslapenUren1t	-				Clear outliers were removed
LifeLines	SLEEP1B	On workdays, I decided to go to sleep at...	Numeric (time)		None	-
LifeLines	SLEEP1Bc	On workdays, I decided to go to sleep at...	Numeric (time)		Used in sumscore GeslapenUren1t	-				Clear outliers were removed
LifeLines	SLEEP1C	On workdays, I needed … minutes to fall asleep	Numeric		Used in sumscore GeslapenUren1t	-
LifeLines	SLEEP1Dt	On workdays, I woke up at…	Numeric (time)		Used in sumscore GeslapenUren1t	-
LifeLines	SLEEP1D	On workdays, I woke up with an alarmclock	Categoric	0. No	Cohen's kappa coefficient	0,72 (0,09)
				1. Yes
LifeLines	SLEEP1E	On workdays, I got out of bed after… minutes	Numeric		Used in sumscore GeslapenUren1t	-
	GeslapenUren1t	Sumscore caclulated for exact duration of sleep on workdays	Numeric		Spearman correlation coefficient	0.58		Paired with SLEEP4TXT	0,70 (Q1 0,58/Q2 0,83)
LifeLines	SLEEP2A	On weekend days, I went to bed at…	Numeric (time)		None	-
LifeLines	SLEEP2Ac	On weekend days, I went to bed at…	Numeric (time)		Used in sumscore GeslapenUren2t	-				Clear outliers were removed
LifeLines	SLEEP2B	On weekend days, I decided to go to sleep at…	Numeric (time)		None	-
LifeLines	SLEEP2Bc	On weekend days, I decided to go to sleep at…	Numeric (time)		Used in sumscore GeslapenUren2t	-				Clear outliers were removed
LifeLines	SLEEP2C	On weekend days, I needed … minutes to facc asleep	Numeric		Used in sumscore GeslapenUren2t	-
LifeLines	SLEEP2Dt	On weekend days, I woke up at…	Numeric (time)		Used in sumscore GeslapenUren2t
LifeLines	SLEEP2D	On weekend days I woke up with an alarmclock	Categoric	0. No	Cohen's kappa coefficient	0,78 (0,12)
				1. Yes
LifeLines	SLEEP2E	On weekend days, I got out of bed after … minutes	Numeric		Used in sumscore GeslapenUren2t	-
	GeslapenUren2t	Sumscore caclulated for exact duration of sleep on weekend days	Numeric (time)		Spearman correlation coefficient	0.43		Paired with SLEEP4TXT	0,70 (Q1 0,58/Q2 0,83)
LifeLines	SLEEP4X	How many hours did you sleep on average (per night) before IBD was diagnosed?	Categoric	1. … hours per night	Cohen's kappa coefficient	0,26 (0,13)				Excluded from further analysis
				2. I don't know
LifeLines	SLEEP4XTXT	How many hours did you sleep on average (per night) before IBD was diagnosed? … hours	Numeric		Pearson correlation coefficient	0.78		Paired with (GeslapenUren1t+Geslapenuren2t)/2	0,70 (Q1 0,58/Q2 0,83)
LifeLines	SLEEP6	How would you grade the average quality of sleep before IBD was diagnosed?	Categoric	1. Very good	Cohen's kappa coefficient	0,41 (0,09)
LifeLines	SLEEP6alt			2. Good	alt: answer categories formatted: one category above	0,73 (0,07)
				3. Reasonable	and below are equal to used answering category.
				4. Quite bad
				5. Very bad
				6. I don't know
LifeLines	SLEEP7	How often did you take medication to help you sleep before IBD was diagnosed?	Categoric	1. Never	Cohen's kappa coefficient	0,59 (0,21)				Item removed from the GIEQ and further analysis
				2. Less than once a week
				3. 1 to 2 times per week
				4. 3 or more times per week
				5. I don't know
LifeLines	SLEEP8	How often did you experience difficulties to stay awake during daily activities before IBD was diagnosed?	Categoric	1. Never	Cohen's kappa coefficient	0,30 (0,12)		Paired with SLEEP9	0,82 (Q1 0,79/Q2 0,86)	Item removed from the GIEQ and further analysis
				2. Less than once a week
				3. 1 to 2 times per week
				4. 3 or more times per week
				5. I don't know
LifeLines	SLEEP9	How often did you experience difficulties being enthousiastic about your daily activities before IBD was diagnosed?	Categoric	1. Never	Cohen's kappa coefficient	0,43 (0,10)		Paired with SLEEP8	0,82 (Q1 0,79/Q2 0,86)	Item removed from the GIEQ and further analysis
				2. Less than once a week
				3. 1 to 2 times per week
				4. 3 or more times per week
				5. I don't know
LifeLines	SLEEP10	Did you have a roommate or bedpartner before IBD was diagnosed?	Categoric	1. Yes	Cohen's kappa coefficient	0,72 (0,07)
				2. Yes, but he/she is unavailable
				3. No
LifeLines	SLEEP10A	Please ask your roommate/bedpartner how often you … during your sleep, before IBD was diagnosed: loud snorring	Categoric	1. Never	Cohen's kappa coefficient	0,29 (0,15)				Item removed from the GIEQ and further analysis
				2. Less than once a week
				3. 1 to 2 times per week
				4. 3 or more times per week
				5. I don't know
LifeLines	SLEEP10B	Please ask your roommate/bedpartner how often you … during your sleep, before IBD was diagnosed: long periods of apnea	Categoric	1. Never	Cohen's kappa coefficient	0,58 (0,19)				Item removed from the GIEQ and further analysis
				2. Less than once a week
				3. 1 to 2 times per week
				4. 3 or more times per week
				5. I don't know
LifeLines	SLEEP10C	Please ask your roommate/bedpartner how often you … during your sleep, before IBD was diagnosed: kicking legs	Categoric	1. Never	Cohen's kappa coefficient	0,21 (0,16)				Item removed from the GIEQ and further analysis
				2. Less than once a week
				3. 1 to 2 times per week
				4. 3 or more times per week
				5. I don't know
LifeLines	SLEEP10D	Please ask your roommate/bedpartner how often you … during your sleep, before IBD was diagnosed: periods of confusion	Categoric	1. Never	Cohen's kappa coefficient	0,46 (0,31)				Item removed from the GIEQ and further analysis
				2. Less than once a week
				3. 1 to 2 times per week
				4. 3 or more times per week
				5. I don't know
LifeLines	SLEEP10E	Please ask your roommate/bedpartner how often you … during your sleep, before IBD was diagnosed: different, namely:	Categoric	1. Never	Cohen's kappa coefficient	0,62 (0,23)				Item removed from the GIEQ and further analysis
				2. Less than once a week
				3. 1 to 2 times per week
				4. 3 or more times per week
				5. I don't know
LifeLines	SLEEP10EXTXT	Please ask your roommate/bedpartner how often you … during your sleep, before IBD was diagnosed: different, namely:	Free text		None	-				Item removed from the GIEQ and further analysis
	Questions concerning sleeping pattern current sleeping pattern. Cartoon used for clarification questions:
LifeLines	SLEEP1AN	On workdays, I go to bed at…	Numeric (time)		None	-
LifeLines	SLEEP1ANc	On workdays, I go to bed at…	Numeric (time)		Used in sumscore GeslapenUren1Nt	-				Clear outliers were removed
LifeLines	SLEEP1BN	On workdays, I decide to go to sleep at...	Numeric (time)		None	-
LifeLines	SLEEP1BNc	On workdays, I decide to go to sleep at...	Numeric (time)		Used in sumscore GeslapenUren1Nt	-				Clear outliers were removed
LifeLines	SLEEP1CN	On workdays, I need … minutes to fall asleep	Numeric		Used in sumscore GeslapenUren1Nt	-
LifeLines	SLEEP1DNt	On workdays, I wake up at…	Numeric (time)		Used in sumscore GeslapenUren1Nt	-
LifeLines	SLEEP1DN	On workdays, I wake up with an alarmclock	Categoric	0. No	Cohen's kappa coefficient	0,79 (0,08)
				1. Yes
LifeLines	SLEEP1EN	On workdays, I get out of bed after… minutes	Numeric		Used in sumscore GeslapenUren1t	-
	GeslapenUren1Nt	Sumscore caclulated for exact duration of sleep on workdays	Numeric		Spearman correlation coefficient	0.79		Paired with SLEEP4NXTXT	0,86 (Q1 0,82/Q2 0,89)
LifeLines	SLEEP2AN	On weekend days, I go to bed at…	Numeric (time)		None	-
LifeLines	SLEEP2ANc	On weekend days, I go to bed at…	Numeric (time)		Used in sumscore GeslapenUren2Nt	-				Clear outliers were removed
LifeLines	SLEEP2BN	On weekend days, I decide to go to sleep at…	Numeric (time)		None	-
LifeLines	SLEEP2BNc	On weekend days, I decide to go to sleep at…	Numeric (time)		Used in sumscore GeslapenUren2Nt	-				Clear outliers were removed
LifeLines	SLEEP2CN	On weekend days, I need … minutes to facc asleep	Numeric		Used in sumscore GeslapenUren2Nt	-
LifeLines	SLEEP2DNt	On weekend days, I wake up at…	Numeric (time)		Used in sumscore GeslapenUren2Nt
LifeLines	SLEEP2DN	On weekend days, I wake up with an alarmclock	Categoric	0. No	Cohen's kappa coefficient	0,66 (0,14)
				1. Yes
LifeLines	SLEEP2E	On weekend days, I get out of bed after … minutes	Numeric		Used in sumscore GeslapenUren2Nt	-
	GeslapenUren2Nt	Sumscore caclulated for exact duration of sleep on weekend days	Numeric		Spearman correlation coefficient	0.67		Paired with SLEEP4NXTXT	0,86 (Q1 0,82/Q2 0,89)
LifeLines	SLEEP4NX	How many hours do you currently sleep on average (per night)?	Categoric	1. … hours per night	Cohen's kappa coefficient	0,25 (0,23)				Excluded from further analysis
				2. I don't know
LifeLines	SLEEP4NXTXT	How many hours do you currently sleep on average (per night)? …hours	Numeric		Pearson correlation coefficient	0.85		Paired with (GeslapenUren1Nt+GeslapenUren2Nt)/2	0,86 (Q1 0,82/Q2 0,89)
LifeLines	SLEEP6N	How would you currently grade the average quality of sleep ?	Categoric	1. Very good	Cohen's kappa coefficient	0,56 (0,08)
LifeLines	SLEEP6Nalt			2. Good	alt: answer categories formatted: one category above	0,56 (0,07)
				3. Reasonable	and below are equal to used answering category.
				4. Quite bad
				5. Very bad
				6. I don't know
LifeLines	SLEEP7N	How often do you currently use medication to help you sleep?	Categoric	1. Never	Cohen's kappa coefficient	0,78 (0,11)
				2. Less than once a week
				3. 1 to 2 times per week
				4. 3 or more times per week
				5. I don't know
LifeLines	SLEEP8N	How often do you currently experience difficulties staying awake during daily activities?	Categoric	1. Never	Cohen's kappa coefficient	0,44 (0,09)		Paired with SLEEP9N	0,73 (Q1 0,78/Q2 0,68)	Item removed from the GIEQ and further analysis
				2. Less than once a week
				3. 1 to 2 times per week
				4. 3 or more times per week
				5. I don't know
LifeLines	SLEEP9N	How often do you currently experience difficulties being enthousiastic about your daily activities?	Categoric	1. Never	Cohen's kappa coefficient	0,56 (0,08)		Paired with SLEEP8N	0,73 (Q1 0,78/Q2 0,68)	Item removed from the GIEQ and further analysis
				2. Less than once a week
				3. 1 to 2 times per week
				4. 3 or more times per week
				5. I don't know
LifeLines	SLEEP10N	Do you currently have a roommate or bedpartner?	Categoric	1. Yes	Cohen's kappa coefficient	0,72 (0,08)
				2. Yes, but he/she is unavailable
				3. No
LifeLines	SLEEP10AN	Please ask your roommate/bedpartner how often you … during your sleep, before IBD was diagnosed: loud snorring	Categoric	1. Never	Cohen's kappa coefficient	0,45 (0,11)				Item removed from the GIEQ and further analysis
				2. Less than once a week
				3. 1 to 2 times per week
				4. 3 or more times per week
				5. I don't know
LifeLines	SLEEP10BN	Please ask your roommate/bedpartner how often you … during your sleep, before IBD was diagnosed: long periods of apnea	Categoric	1. Never	Cohen's kappa coefficient	0,62 (0,14)				Item removed from the GIEQ and further analysis
				2. Less than once a week
				3. 1 to 2 times per week
				4. 3 or more times per week
				5. I don't know
LifeLines	SLEEP10CN	Please ask your roommate/bedpartner how often you … during your sleep, before IBD was diagnosed: kicking legs	Categoric	1. Never	Cohen's kappa coefficient	0,41 (0,12)				Item removed from the GIEQ and further analysis
				2. Less than once a week
				3. 1 to 2 times per week
				4. 3 or more times per week
				5. I don't know
LifeLines	SLEEP10DN	Please ask your roommate/bedpartner how often you … during your sleep, before IBD was diagnosed: periods of confusion	Categoric	1. Never	None	-				Item removed from the GIEQ and further analysis
				2. Less than once a week						Positive option selected by none of the participants
				3. 1 to 2 times per week
				4. 3 or more times per week
				5. I don't know
LifeLines	SLEEP10EN	Please ask your roommate/bedpartner how often you … during your sleep, before IBD was diagnosed: different, namely:	Categoric	1. Never	Cohen's kappa coefficient	0,14 (0,13)				Item removed from the GIEQ and further analysis
				2. Less than once a week
				3. 1 to 2 times per week
				4. 3 or more times per week
				5. I don't know
LifeLines	SLEEPENTXT	Please ask your roommate/bedpartner how often you … during your sleep, before IBD was diagnosed: different, namely:	Free text		None	-				Item removed from the GIEQ and further analysis

## Sheet: 7. Physical activity
Origin:	Variablecode:	Question:	Type of variable	Answering categories	Statistical apporach	Outcome		Remarks
	Questions concerning physical activity before IBD was diagnosed.
LifeLines	WORKDL	How did you travel to your work, before IBD was diagnosed?	Categorical	1. Walking	Cohen's kappa coefficient	0,77 (0,07)		Patients using answercategory 4 were excluded from calculation of sumscore WWTOTSCR
				2. By bike
				3. Different, namely:
				4. I didn't work
LifeLines	WORKDL1	How did you travel to your work, before IBD was diagnosed? Different, namely:	Free text		None	-
LifeLines	SQUASH1A	Amount of days per week you walked to work, before IBD was diagnosed?	Numeric		Used in sumscore WWTOTSCR	-
LifeLines	SQUASH1B	Amount of hours per day did you walk to work, before IBD was diagnosed?	Numeric		Used in sumscore WWTOTSCR	-
LifeLines	SQUASH1C	Amount of minutes per day did you walk to work, before IBD was diagnosed?	Numeric		Used in sumscore WWTOTSCR	-
LifeLines	SQUASH1D	Intensity of walking, before IBD was diagnosed	Categorical	1. Slow intensity	Used in sumscore WWTOTSCR	-
				2. Moderate intensity
				3. High intensity
LifeLines	SQUASH2A	Amount of days per week you cycled to work, before IBD was diagnosed?	Numeric		Used in sumscore WWTOTSCR	-
LifeLines	SQUASH2B	Amount of hours per day did you cycle to work, before IBD was diagnosed?	Numeric		Used in sumscore WWTOTSCR	-
LifeLines	SQUASH2C	Amount of minutes per day did you cycle to work, before IBD was diagnosed?	Numeric		Used in sumscore WWTOTSCR	-
LifeLines	SQUASH2D	Intensity of cycling, before IBD was diagnosed	Categorical	1. Slow intensity	Used in sumscore WWTOTSCR	-
				2. Moderate intensity
				3. High intensity
LifeLines	WWTOTSCR	Activity score daily commute	Numeric		Spearman correlation coefficient	0.77
LifeLines	SQUASH3C	Mean hours per week you did low intensity work, before IBD was diagnosed?	Numeric		Used in sumscore WERKTOTSCR	-
LifeLines	SQUASH3D	Mean minutes per week you did low intensity work, before IBD was diagnosed?	Numeric		Used in sumscore WERKTOTSCR	-
LifeLines	SQUASH4C	Mean hours per week you did high intensity work, before IBD was diagnosed?	Numeric		Used in sumscore WERKTOTSCR	-
LifeLines	SQUASH4D	Mean minutes per week you did high intensity work, before IBD was diagnosed?	Numeric		Used in sumscore WERKTOTSCR	-
LifeLines	WERKTOTSCR	Activity score work	Numeric		Spearman correlation coefficient	0.55
LifeLines	SQUASH5A	Mean amount of days you did low to moderate intensity domestic work, before IBD was diagnosed?	Numeric		Used in sumscore HHTOTSCR	-
LifeLines	SQUASH5B	Mean hours per day you did low to moderate intensity domestic work, before IBD was diagnosed?	Numeric		Used in sumscore HHTOTSCR	-
LifeLines	SQUASH5C	Mean minutes per day you did low to moderate intensity domestic work, before IBD was diagnosed?	Numeric		Used in sumscore HHTOTSCR	-
LifeLines	SQUASH6A	Mean amount of days you did high intensity domestic work, before IBD was diagnosed?	Numeric		Used in sumscore HHTOTSCR	-
LifeLines	SQUASH6B	Mean hours per day you did high intensity domestic work, before IBD was diagnosed?	Numeric		Used in sumscore HHTOTSCR	-
LifeLines	SQUASH6C	Mean minutes per day you did high intensity domestic work, before IBD was diagnosed?	Numeric		Used in sumscore HHTOTSCR	-
LifeLines	SQUASH6D	I didn't do domestic work before IBD was diagnosed	Categorical	0. No	Cohen's kappa coefficient	0,60 (0,11)		Patients with positive answer were excluded from calculation of sumscore HHTOTSCR
				1. Yes
LifeLines	HHTOTSCR	Activity score domestic work	Numeric		Spearman correlation coefficient	0.48
LifeLines	SQUASH7A	Amount of days you hiked, before IBD was diagnosed?	Numeric		Used in sumscore VRIJETIJDTOTSCR	-
LifeLines	SQUASH7B	Mean hours per day you hiked, before IBD was diagnosed?	Numeric		Used in sumscore VRIJETIJDTOTSCR	-
LifeLines	SQUASH7C	Mean minutes per day you hiked, before IBD was diagnosed?	Numeric		Used in sumscore VRIJETIJDTOTSCR	-
LifeLines	SQUASH7D	Intensity of hiking, before IBD was diagnosed?	Categorical	1. Slow intensity	Used in sumscore VRIJETIJDTOTSCR	-
				2. Moderate intensity
				3. High intensity
LifeLines	SQUASH8A	Amount of days you cycled, before IBD was diagnosed?	Numeric		Used in sumscore VRIJETIJDTOTSCR	-
LifeLines	SQUASH8B	Mean hours per day you cycled, before IBD was diagnosed?	Numeric		Used in sumscore VRIJETIJDTOTSCR	-
LifeLines	SQUASH8C	Mean minutes per day you cycled, before IBD was diagnosed?	Numeric		Used in sumscore VRIJETIJDTOTSCR	-
LifeLines	SQUASH8D	Intensity of cycling, before IBD was diagnosed?	Categorical	1. Slow intensity	Used in sumscore VRIJETIJDTOTSCR	-
				2. Moderate intensity
				3. High intensity
LifeLines	SQUASH9A	Amount of days you worked in the garden, before IBD was diagnosed?	Numeric		Used in sumscore VRIJETIJDTOTSCR	-
LifeLines	SQUASH9B	Mean hours per day you worked in the garden, before IBD was diagnosed?	Numeric		Used in sumscore VRIJETIJDTOTSCR	-
LifeLines	SQUASH9C	Mean minutes per day you worked in the garden, before IBD was diagnosed?	Numeric		Used in sumscore VRIJETIJDTOTSCR	-
LifeLines	SQUASH9D	Intensity of working in te garden, before IBD was diagnosed?	Categorical	1. Slow intensity	Used in sumscore VRIJETIJDTOTSCR	-
				2. Moderate intensity
				3. High intensity
LifeLines	SQUASH10A	Amount of days you did jobs around the house, before IBD was diagnosed?	Numeric		Used in sumscore VRIJETIJDTOTSCR	-
LifeLines	SQUASH10B	Mean hours per day you did jobs around the house, before IBD was diagnosed?	Numeric		Used in sumscore VRIJETIJDTOTSCR	-
LifeLines	SQUASH10C	Mean minutes per day you did jobs around the house, before IBD was diagnosed?	Numeric		Used in sumscore VRIJETIJDTOTSCR	-
LifeLines	SQUASH10D	Intensity of jobs around the house, before IBD was diagnosed?	Categorical	1. Slow intensity	Used in sumscore VRIJETIJDTOTSCR	-
				2. Moderate intensity
				3. High intensity
LifeLines	VRIJETIJDTOTSCR	Activity score leisure activities	Numeric		Spearman correlation coefficient	0.5
LifeLines	SQUASH17	Did you sports, before IBD was diagnosed?	Categorical	0. No	Cohen's kappa coefficient	0,79 (0,08)
				1. Yes
LifeLines	SQUASH11	Sport 1, before IBD was diagnosed			Used in sumscore SPORTTOTSCR	-
LifeLines	SQUASH11A	Sport 1, amount of days per week			Used in sumscore SPORTTOTSCR	-
LifeLines	SQUASH11B	Sport 1, mean hours per day			Used in sumscore SPORTTOTSCR	-
LifeLines	SQUASH11C	Sport 1, mean minutes per day			Used in sumscore SPORTTOTSCR	-
LifeLines	SQUASH11D	Sport 1, intensity	Categorical	1. Slow intensity	Used in sumscore SPORTTOTSCR	-
				2. Moderate intensity
				3. High intensity
LifeLines	SQUASH11E	Did you also do another type of sport?	Categorical	0. No	Cohen's kappa coefficient	0,45 (0,19)
				1. Yes
LifeLines	SQUASH12	Sport 2, before IBD was diagnosed			Used in sumscore SPORTTOTSCR	-
LifeLines	SQUASH12A	Sport 2, amount of days per week			Used in sumscore SPORTTOTSCR	-
LifeLines	SQUASH12B	Sport 2, mean hours per day			Used in sumscore SPORTTOTSCR	-
LifeLines	SQUASH12C	Sport 2, mean minutes per day			Used in sumscore SPORTTOTSCR	-
LifeLines	SQUASH12D	Sport 2, intensity	Categorical	1. Slow intensity	Used in sumscore SPORTTOTSCR	-
				2. Moderate intensity
				3. High intensity
LifeLines	SQUASH12E	Did you also do another type of sport?	Categorical	0. No	Cohen's kappa coefficient	0,55 (0,36)
				1. Yes
LifeLines	SQUASH13	Sport 3, before IBD was diagnosed			Used in sumscore SPORTTOTSCR	-
LifeLines	SQUASH13A	Sport 3, amount of days per week			Used in sumscore SPORTTOTSCR	-
LifeLines	SQUASH13B	Sport 3, mean hours per day			Used in sumscore SPORTTOTSCR	-
LifeLines	SQUASH13C	Sport 3, mean minutes per day			Used in sumscore SPORTTOTSCR	-
LifeLines	SQUASH13D	Sport 3, intensity	Categorical	1. Slow intensity	Used in sumscore SPORTTOTSCR	-
				2. Moderate intensity
				3. High intensity
LifeLines	SQUASH13E	Did you also do another type of sport?	Categorical	0. No	None	-		Positive option selected by none of the participants
				1. Yes
LifeLines	SPORTTOTSCR	Activity score sporting activities	Numeric		Spearman correlation coefficient	0.82
LifeLines	VSTOTSCR	Activity score leasure and sporting activities	Numeric		Spearman correlation coefficient	0.58
LifeLines	PATOTSCR	Complete activity score, combining WWTOTSCR, WERKTOTSCR, HHTOTSCR and VSTOTSCR	Numeric		Spearman correlation coefficient	0.53
LifeLines	Questions concerning current physical activity.
LifeLines	WORKDLN	How do you currently travel to work?	Categorical	1. Walking	Cohen's kappa coefficient	0,64 (0,08)		Patients using answercategory 4 were excluded from calculation of sumscore NWWTOTSCR
				2. By bike
				3. Different, namely:
				4. I didn't work
LifeLines	WORKDLN1	How do you currently travel to work? Different, namely:	Free text		None	-
LifeLines	SQUASH1NA	Amount of days per week you currently walk to work?	Numeric		Used in sumscore NWWTOTSCR	-
LifeLines	SQUASH1NB	Amount of hours per day you currently walk to work?	Numeric		Used in sumscore NWWTOTSCR	-
LifeLines	SQUASH1NC	Amount of minutes per day you currently walk to work?	Numeric		Used in sumscore NWWTOTSCR	-
LifeLines	SQUASH1ND	Intensity of walking, currently	Categorical	1. Slow intensity	Used in sumscore NWWTOTSCR	-
				2. Moderate intensity
				3. High intensity
LifeLines	SQUASH2NA	Amount of days per week you currently cycle to work?	Numeric		Used in sumscore NWWTOTSCR	-
LifeLines	SQUASH2NB	Amount of hours per day you currently cycle to work?	Numeric		Used in sumscore NWWTOTSCR	-
LifeLines	SQUASH2NC	Amount of minutes per day you currently cycle to work?	Numeric		Used in sumscore NWWTOTSCR	-
LifeLines	SQUASH2ND	Intensity of cycling currently	Categorical	1. Slow intensity	Used in sumscore NWWTOTSCR	-
				2. Moderate intensity
				3. High intensity
LifeLines	NWWTOTSCR	Activity score daily commute	Numeric		Spearman correlation coefficient	0.57
LifeLines	SQUASH3NC	Mean hours per week you currently do low intensity work?	Numeric		Used in sumscore NWERKTOTSCR	-
LifeLines	SQUASH3ND	Mean minutes per week you currently do low intensity work?	Numeric		Used in sumscore NWERKTOTSCR	-
LifeLines	SQUASH4NC	Mean hours per week you currently do high intensity work?	Numeric		Used in sumscore NWERKTOTSCR	-
LifeLines	SQUASH4ND	Mean minutes per week you currently do high intensity work?	Numeric		Used in sumscore NWERKTOTSCR	-
LifeLines	WERKTOTSCR	Activity score work	Numeric		Spearman correlation coefficient	0.69
LifeLines	SQUASH5NA	Mean amount of days you currently do low to moderate intensity domestic work?	Numeric		Used in sumscore NHHTOTSCR	-
LifeLines	SQUASH5NB	Mean hours per day you currently do low to moderate intensity domestic work?	Numeric		Used in sumscore NHHTOTSCR	-
LifeLines	SQUASH5NC	Mean minutes per day you currently do low to moderate intensity domestic work?	Numeric		Used in sumscore NHHTOTSCR	-
LifeLines	SQUASH6NA	Mean amount of days you currently do high intensity domestic work?	Numeric		Used in sumscore NHHTOTSCR	-
LifeLines	SQUASH6NB	Mean hours per day you currently do high intensity domestic work?	Numeric		Used in sumscore NHHTOTSCR	-
LifeLines	SQUASH6NC	Mean minutes per day you currently do high intensity domestic work?	Numeric		Used in sumscore NHHTOTSCR	-
LifeLines	SQUASH6ND	I don't do domestic work currently	Categorical	0. No	Cohen's kappa coefficient	0,68 (0,15)		Patients with positive answer were excluded from calculation of sumscore NHHTOTSCR
				1. Yes
LifeLines	HHTOTSCR	Activity score domestic work	Numeric		Spearman correlation coefficient	0.53
LifeLines	SQUASH7NA	Amount of days you currently hike?	Numeric		Used in sumscore NVRIJETIJDTOTSCR	-
LifeLines	SQUASH7NB	Mean hours per day you currently hike?	Numeric		Used in sumscore NVRIJETIJDTOTSCR	-
LifeLines	SQUASH7NC	Mean minutes per day you currently hike?	Numeric		Used in sumscore NVRIJETIJDTOTSCR	-
LifeLines	SQUASH7ND	Intensity of hiking?	Categorical	1. Slow intensity	Used in sumscore NVRIJETIJDTOTSCR	-
				2. Moderate intensity
				3. High intensity
LifeLines	SQUASH8NA	Amount of days you currently cycle?	Numeric		Used in sumscore NVRIJETIJDTOTSCR	-
LifeLines	SQUASH8NB	Mean hours per day you currently cycle?	Numeric		Used in sumscore NVRIJETIJDTOTSCR	-
LifeLines	SQUASH8NC	Mean minutes per day you currently cycle?	Numeric		Used in sumscore NVRIJETIJDTOTSCR	-
LifeLines	SQUASH8ND	Intensity of cycling?	Categorical	1. Slow intensity	Used in sumscore NVRIJETIJDTOTSCR	-
				2. Moderate intensity
				3. High intensity
LifeLines	SQUASH9NA	Amount of days you currently work in the garden?	Numeric		Used in sumscore NVRIJETIJDTOTSCR	-
LifeLines	SQUASH9NB	Mean hours per day you currently work in the garden?	Numeric		Used in sumscore NVRIJETIJDTOTSCR	-
LifeLines	SQUASH9NC	Mean minutes per day you currently work in the garden?	Numeric		Used in sumscore NVRIJETIJDTOTSCR	-
LifeLines	SQUASH9ND	Intensity of working in the garden?	Categorical	1. Slow intensity	Used in sumscore NVRIJETIJDTOTSCR	-
				2. Moderate intensity
				3. High intensity
LifeLines	SQUASH10NA	Amount of days you currently do jobs around the house?	Numeric		Used in sumscore NVRIJETIJDTOTSCR	-
LifeLines	SQUASH10NB	Mean hours per day you currently do jobs around the house?	Numeric		Used in sumscore NVRIJETIJDTOTSCR	-
LifeLines	SQUASH10NC	Mean minutes per day you currently do jobs around the house?	Numeric		Used in sumscore NVRIJETIJDTOTSCR	-
LifeLines	SQUASH10ND	Intensity of jobs around the house?	Categorical	1. Slow intensity	Used in sumscore NVRIJETIJDTOTSCR	-
				2. Moderate intensity
				3. High intensity
LifeLines	NVRIJETIJDTOTSCR	Activity score leisure activities	Numeric		Spearman correlation coefficient	0.69
LifeLines	SQUASH17N	Do you currently do sports?	Categorical	0. No	Cohen's kappa coefficient	0,80 (0,08)
				1. Yes
LifeLines	SQUASH11N	Sport 1, currently			Used in sumscore NSPORTTOTSCR	-
LifeLines	SQUASH11NA	Sport 1, amount of days per week			Used in sumscore NSPORTTOTSCR	-
LifeLines	SQUASH11NB	Sport 1, mean hours per day			Used in sumscore NSPORTTOTSCR	-
LifeLines	SQUASH11NC	Sport 1, mean minutes per day			Used in sumscore NSPORTTOTSCR	-
LifeLines	SQUASH11ND	Sport 1, intensity	Categorical	1. Slow intensity	Used in sumscore NSPORTTOTSCR	-
				2. Moderate intensity
				3. High intensity
LifeLines	SQUASH11NE	Do you also do another kind of sport?	Categorical	0. No	Cohen's kappa coefficient	0,66 (0,18)
				1. Yes
LifeLines	SQUASH12N	Sport 2, currently			Used in sumscore NSPORTTOTSCR	-
LifeLines	SQUASH12NA	Sport 2, amount of days per week			Used in sumscore NSPORTTOTSCR	-
LifeLines	SQUASH12NB	Sport 2, mean hours per day			Used in sumscore NSPORTTOTSCR	-
LifeLines	SQUASH12NC	Sport 2, mean minutes per day			Used in sumscore NSPORTTOTSCR	-
LifeLines	SQUASH12ND	Sport 2, intensity	Categorical	1. Slow intensity	Used in sumscore NSPORTTOTSCR	-
				2. Moderate intensity
				3. High intensity
LifeLines	SQUASH12NE	Do you also do another kind of sport?	Categorical	0. No	Cohen's kappa coefficient			Positive option selected by none of the participants
				1. Yes
LifeLines	NSPORTTOTSCR	Activity score sporting activities	Numeric		Spearman correlation coefficient	0.72
LifeLines	NVSTOTSCR	Activity score leasure and sporting activities	Numeric		Spearman correlation coefficient	0.72
LifeLines	NPATOTSCR	Complete activity score, combining WWTOTSCR, WERKTOTSCR, HHTOTSCR and VSTOTSCR	Numeric		Spearman correlation coefficient	0.59

## Sheet: 8. Stress
Origin:	Variablecode:	Question:	Type of variable	Answering categories	Statistical apporach	Outcome		Internal consistency	Cronbachs alpha	Remarks
Questions concerning stressful life-events before IBD was diagnosed.
LifeLines	BRUGHA1	You were seriously ill, injured or victim of physical violence	Categoric	0. No	Cohen's kappa coefficient	0,70 (0,12)		Paired with GLLM10	0,61 (Q1 0,52/Q2 0,69)
				1. Yes	and used in sumscore BRUGHAbefore
LifeLines	BRUGHA2	A close family member became seriously ill, injured or victim of physical violence	Categoric	0. No	Cohen's kappa coefficient	0,51 (0,11)
				1. Yes	and used in sumscore BRUGHAbefore
LifeLines	BRUGHA3	A parent, child, brother, sister or sibling passed away	Categoric	0. No	Cohen's kappa coefficient	0,74 (0,09)
				1. Yes	and used in sumscore BRUGHAbefore
LifeLines	BRUGHA4	A close friend or familymember passed away	Categoric	0. No	Cohen's kappa coefficient	0,58 (0,11)
				1. Yes	and used in sumscore BRUGHAbefore
LifeLines	BRUGHA5	You and your partner separated	Categoric	0. No	Cohen's kappa coefficient	0,60 (0,14)		Paired with GLLM4	0,68 (Q1 0,64/Q2 0,72)
				1. Yes	and used in sumscore BRUGHAbefore
LifeLines	BRUGHA6	You broke a long-lasting friendship with a good friend or familymember	Categoric	0. No	Cohen's kappa coefficient	0,57 (0,16)
				1. Yes	and used in sumscore BRUGHAbefore
LifeLines	BRUGHA7	You got into a serious problem with a familymember, good friend or neighbour	Categoric	0. No	Cohen's kappa coefficient	0,83 (0,10)
				1. Yes	and used in sumscore BRUGHAbefore
LifeLines	BRUGHA8	You lost yout job or unsuccessfully looked for a job	Categoric	0. No	Cohen's kappa coefficient	1,00 (0,00)
				1. Yes	and used in sumscore BRUGHAbefore
LifeLines	BRUGHA9	You got fired	Categoric	0. No	Cohen's kappa coefficient	0,50 (0,19)
				1. Yes	and used in sumscore BRUGHAbefore
LifeLines	BRUGHA10	You were faced with serious financial problems	Categoric	0. No	Cohen's kappa coefficient	0,39 (0,27)		Paired with GLLM9	0,51 (Q1 0,56/Q2 0,46)
				1. Yes	and used in sumscore BRUGHAbefore
LifeLines	BRUGHA11	By violation, you came into contact with the police or court	Categoric	0. No	None	-				Positive option selected by none of the participants
				1. Yes
LifeLines	BRUGHA12	By loss or theft, you lost money or something valuable to you	Categoric	0. No	Cohen's kappa coefficient	0,65 (0,23)
				1. Yes	and used in sumscore BRUGHAbefore
LifeLines	BRUGHA13	Another negative life-event, namely:	Categoric	0. No	Cohen's kappa coefficient	0,40 (0,18)
				1. Yes	and used in sumscore BRUGHAbefore
LifeLines	BRUGHA13TXT	Another negative life-event, namely:	Free text		None	-
LifeLines	BRUGHAbefore	Total of stressful life-events occorred before IBD diagnosis	Numeric		Pearson correlation coefficient	0.76
LifeLines	GLLM1	Stress concerning housing and living	Categoric	0. No	Cohen's kappa coefficient	0,45 (0,13)
				1. Somewhat	and used in sumscore GLLMbefore
				2. Yes
LifeLines	GLLM2	Stress concerning work	Categoric	0. No	Cohen's kappa coefficient	0,34 (0,13)
				1. Somewhat	and used in sumscore GLLMbefore
				2. Yes
LifeLines	GLLM3	Stress concerning a relationship with good friends or associates	Categoric	0. No	Cohen's kappa coefficient	0,54 (0,11)
				1. Somewhat	and used in sumscore GLLMbefore
				2. Yes
LifeLines	GLLM4	Stress concerning your partner relationship	Categoric	0. No	Cohen's kappa coefficient	0,35 (0,11)		Paired with BRUGHA5	0,68 (Q1 0,64/Q2 0,72)
				1. Somewhat	and used in sumscore GLLMbefore
				2. Yes
LifeLines	GLLM5	Stress concerning the relationship with your children	Categoric	0. No	Cohen's kappa coefficient	0,48 (0,21)
				1. Somewhat	and used in sumscore GLLMbefore
				2. Yes
LifeLines	GLLM6	Stress concerning the relationship with your parents	Categoric	0. No	Cohen's kappa coefficient	0,40 (0,12)
				1. Somewhat	and used in sumscore GLLMbefore
				2. Yes
LifeLines	GLLM7	Stress concerning the relationship with other family members	Categoric	0. No	Cohen's kappa coefficient	0,50 (0,12)
				1. Somewhat	and used in sumscore GLLMbefore
				2. Yes
LifeLines	GLLM8	Stress concerning your leisure time	Categoric	0. No	Cohen's kappa coefficient	0,09 (0,12)
				1. Somewhat	and used in sumscore GLLMbefore
				2. Yes
LifeLines	GLLM9	Stress concerning your finances	Categoric	0. No	Cohen's kappa coefficient	0,48 (0,14)		Paired with BRUGHA10	0,51 (Q1 0,56/Q2 0,46)
				1. Somewhat	and used in sumscore GLLMbefore
				2. Yes
LifeLines	GLLM10	Stress concerning your health	Categoric	0. No	Cohen's kappa coefficient	0,47 (0,10)		Paired with BRUGHA1	0,61 (Q1 0,52/Q2 0,69)
				1. Somewhat	and used in sumscore GLLMbefore
				2. Yes
LifeLines	GLLM11	Stress concerning your education	Categoric	0. No	Cohen's kappa coefficient	0,40 (0,12)
				1. Somewhat	and used in sumscore GLLMbefore
				2. Yes
LifeLines	GLLM12	Stress concerning your faith, church or religion	Categoric	0. No	Cohen's kappa coefficient	0,87 (0,11)
				1. Somewhat	and used in sumscore GLLMbefore
				2. Yes
LifeLines	GLLMbefore	Totalscore stress in different aspects of life	Numeric		Pearson correlation coefficient	0.76
	Questions concerning stressful life-events after IBD was diagnosed.
LifeLines	BRUGHAN1	You were seriously ill, injured or victim of physical violence	Categoric	0. No	Cohen's kappa coefficient	0,69 (0,09)		Paired with GLLMN10	0,55 (Q1 0,59/Q2 0,50)
				1. Yes	and used in sumscore BRUGHAafter
LifeLines	BRUGHAN2	A close family member became seriously ill, injured or victim of physical violence	Categoric	0. No	Cohen's kappa coefficient	0,50 (0,11)
				1. Yes	and used in sumscore BRUGHAafter
LifeLines	BRUGHAN3	A parent, child, brother, sister or sibling passed away	Categoric	0. No	Cohen's kappa coefficient	0,65 (0,10)
				1. Yes	and used in sumscore BRUGHAafter
LifeLines	BRUGHAN4	A close friend or familymember passed away	Categoric	0. No	Cohen's kappa coefficient	0,38 (0,12)
				1. Yes	and used in sumscore BRUGHAafter
LifeLines	BRUGHAN5	You and your partner separated	Categoric	0. No	Cohen's kappa coefficient	0,84 (0,09)		Paired with GLLMN4	0,71 (Q1 0,67/Q2 0,75)
				1. Yes	and used in sumscore BRUGHAafter
LifeLines	BRUGHAN6	You broke a long-lasting friendship with a good friend or familymember	Categoric	0. No	Cohen's kappa coefficient	0,71 (0,10)
				1. Yes	and used in sumscore BRUGHAafter
LifeLines	BRUGHAN7	You got into a serious problem with a familymember, good friend or neighbour	Categoric	0. No	Cohen's kappa coefficient	0,75 (0,10)
				1. Yes	and used in sumscore BRUGHAafter
LifeLines	BRUGHAN8	You lost yout job or unsuccessfully looked for a job	Categoric	0. No	Cohen's kappa coefficient	0,47 (0,17)
				1. Yes	and used in sumscore BRUGHAafter
LifeLines	BRUGHAN9	You got fired	Categoric	0. No	Cohen's kappa coefficient	0,75 (0,10)
				1. Yes	and used in sumscore BRUGHAafter
LifeLines	BRUGHAN10	You were faced with serious financial problems	Categoric	0. No	Cohen's kappa coefficient	0,61 (0,14)		Paired with GLLMN9	0,79 (Q1 0,76/Q2 0,81)
				1. Yes	and used in sumscore BRUGHAafter
LifeLines	BRUGHAN11	By violation, you came into contact with the police or court	Categoric	0. No	None	-				Positive option selected by none of the participants
				1. Yes
LifeLines	BRUGHAN12	By loss or theft, you lost money or something valuable to you	Categoric	0. No	Cohen's kappa coefficient	0,55 (0,23)
				1. Yes	and used in sumscore BRUGHAafter
LifeLines	BRUGHAN13	Another negative life-event, namely:	Categoric	0. No	Cohen's kappa coefficient	0,34 (0,16)
				1. Yes	and used in sumscore BRUGHAafter
LifeLines	BRUGHAN13TXT	Another negative life-event, namely:	Free text		None
LifeLines	BRUGHAafter	Total of stressful life-events occured before IBD diagnosis	Numeric		Pearson correlation coefficient	0.84
LifeLines	GLLMN1	Stress concerning housing and living	Categoric	0. No	Cohen's kappa coefficient	0,57 (0,11)
				1. Somewhat	and used in sumscore GLLMbefore
				2. Yes
LifeLines	GLLMN2	Stress concerning work	Categoric	0. No	Cohen's kappa coefficient	0,37 (0,09)
				1. Somewhat	and used in sumscore GLLMbefore
				2. Yes
LifeLines	GLLMN3	Stress concerning a relationship with good friends or associates	Categoric	0. No	Cohen's kappa coefficient	0,62 (0,11)
				1. Somewhat	and used in sumscore GLLMbefore
				2. Yes
LifeLines	GLLMN4	Stress concerning your partner relationship	Categoric	0. No	Cohen's kappa coefficient	0,49 (0,11)		Paired with BRUGHAN5	0,71 (Q1 0,67/Q2 0,75)
				1. Somewhat	and used in sumscore GLLMbefore
				2. Yes
LifeLines	GLLMN5	Stress concerning the relationship with your children	Categoric	0. No	Cohen's kappa coefficient	0,68 (0,16)
				1. Somewhat	and used in sumscore GLLMbefore
				2. Yes
LifeLines	GLLMN6	Stress concerning the relationship with your parents	Categoric	0. No	Cohen's kappa coefficient	0,49 (0,11)
				1. Somewhat	and used in sumscore GLLMbefore
				2. Yes
LifeLines	GLLMN7	Stress concerning the relationship with other family members	Categoric	0. No	Cohen's kappa coefficient	0,39 (0,10)
				1. Somewhat	and used in sumscore GLLMbefore
				2. Yes
LifeLines	GLLMN8	Stress concerning your leisure time	Categoric	0. No	Cohen's kappa coefficient	0,38 (0,11)
				1. Somewhat	and used in sumscore GLLMbefore
				2. Yes
LifeLines	GLLMN9	Stress concerning your finances	Categoric	0. No	Cohen's kappa coefficient	0,72 (0,10)		Paired with BRUGHAN10	0,79 (Q1 0,76/Q2 0,81)
				1. Somewhat	and used in sumscore GLLMbefore
				2. Yes
LifeLines	GLLMN10	Stress concerning your health	Categoric	0. No	Cohen's kappa coefficient	0,38 (0,08)		Paired with BRUGHAN1	0,55 (Q1 0,59/Q2 0,50)
				1. Somewhat	and used in sumscore GLLMbefore
				2. Yes
LifeLines	GLLMN11	Stress concerning your education	Categoric	0. No	Cohen's kappa coefficient	0,33 (0,11)
				1. Somewhat	and used in sumscore GLLMbefore
				2. Yes
LifeLines	GLLMN12	Stress concerning your faith, church or religion	Categoric	0. No	Cohen's kappa coefficient	0,13 (0,25)
				1. Somewhat	and used in sumscore GLLMbefore
				2. Yes
LifeLines	GLLMNafter	Totalscore stress in different aspects of life	Numeric		Pearson correlation coefficient	0.75

## Sheet: 9. Health
Origin:	Variablecode:	Question:	Type of variable	Answering categories	Statistical apporach	Outcome		Internal consistency	Cronbachs alpha	Remarks
LifeLines	HEALTH12	Have you ever suffered from asthma?	Categorical	0. No, I have never suffered from asthma	Cohen's kappa coefficient	0,92 (0,08)
				1. Yes
				2. I don't know
LifeLines	HEALTH12A	Was your asthma ever confirmed by a medical docter?	Categorical	0. No	Cohen's kappa coefficient	0,84 (0,11)
				1. Yes
LifeLines	HEALTH12B	How old were you when you had your first asthma attack?	Numeric		Spearman's correlation coefficient	1
LifeLines	HEALTH12C	How old were you when you had your last asthma attack?	Numeric		Spearman's correlation coefficient	1
	ELON5	Have you had an asthma attack in the past 12 months?	Categorical	0. No	Cohen's kappa coefficient	0,62 (0,32)
				1. Yes
	ELON6	Are you currently using asthma medications?	Categorical	0. No	Cohen's kappa coefficient	1,00 (0,00)
				1. Yes
	ELON11	Do you cough on a daily basis, for three months a year?	Categorical	0. No	Cohen's kappa coefficient	0,65 (0,122)		Paired with ELON12	0,84 (Q1 0,83/Q2 0,86)
				1. Yes
				2. I don't know
	ELON12	Do you give up mucus on a daily basis, for three months a year?	Categorical	0. No	Cohen's kappa coefficient	0,61 (0,14)		Paired with ELON11	0,84 (Q1 0,83/Q2 0,86)
				1. Yes
				2. I don't know
LifeLines	HEALTH14	Do you suffer from COPD, pulmonary emphysema or chronic bronchitis?	Categorical	0. No	Cohen's kappa coefficient	0,77 (0,13)
				1. Yes
				2. I don't know
LifeLines	HEALTH14A	How old were you, when COPD, pulmonary emphysema or chronic bronchitis was diagnosed?	Numeric		Spearman's correlation coefficient	1
LifeLines	HEALTH13	Do you suffer or have you suffered from any form of nasal allergy including hay fever?	Categorical	0. No	Cohen's kappa coefficient	0,91 (0,06)		Paired to HEALTH15D	0,94 (Q1 0,89/Q2 0,98)
				1. Yes
LifeLines	HEALTH13A	How old were you when your nasal allelrgy first started?	Numeric		Spearman's correlation coefficient	0.93
LifeLines	HEALTH13B	Do you still suffer from nasal allergy/hay fever?	Categorical	0. No	Cohen's kappa coefficient	1,00 (0,00)
				1. Yes
LifeLines	HEALTH13C	At what age did you last suffer from nalas allergy/hay fever?	Numeric		Spearman's correlation coefficient	1
LifeLines	HEALTH15A	Please select any allergies you might suffer from, listed below: no allergies	Categorical	0. No	Cohen's kappa coefficient	0,77 (0,09)
				1. Yes
LifeLines	HEALTH15B	Please select any allergies you might suffer from, listed below: dust	Categorical	0. No	Cohen's kappa coefficient	0,82 (0,10)
				1. Yes
LifeLines	HEALTH15C	Please select any allergies you might suffer from, listed below: animals	Categorical	0. No	Cohen's kappa coefficient	0,74 (0,18)
				1. Yes
LifeLines	HEALTH15D	Please select any allergies you might suffer from, listed below: pollen/hay fever	Categorical	0. No	Cohen's kappa coefficient	0,77 (0,09)		Paired with HEALTH13	0,94 (Q1 0,89/Q2 0,98)
				1. Yes
LifeLines	HEALTH15E	Please select any allergies you might suffer from, listed below: foods	Categorical	0. No	Cohen's kappa coefficient	0,36 (0,20)		Paired with ALLERGY1 (recoded)	0,56 (Q1 0,58/Q2 0,54)
				1. Yes
LifeLines	HEALTH15F	Please select any allergies you might suffer from, listed below: medications	Categorical	0. No	Cohen's kappa coefficient	0,59 (0,12)
				1. Yes
LifeLines	HEALTH15G	Please select any allergies you might suffer from, listed below: contact allergy	Categorical	0. No	Cohen's kappa coefficient	0,64 (0,12)
				1. Yes
LifeLines	HEALTH15H	Please select any allergies you might suffer from, listed below: insectbites	Categorical	0. No	None	-				Positive option selected by none of the participants
				1. Yes
LifeLines	HEALTH15I	Please select any allergies you might suffer from, listed below: another allergy, namely:	Categorical	0. No	Cohen's kappa coefficient	0,24 (0,16)				Item excluded from the GIEQ and further analysis
				1. Yes
LifeLines	HEALTH15J	Please select any allergies you might suffer from, listed below: another allergy, namely:	Free text		-	-
	ELON2	Were you woken up by a feeling of tightness in your chest?	Categorical	0. No	Cohen's kappa coefficient	0,62 (0,15)
				1. Yes
				2. I don't know
LifeLines	HEALTH17A	Do you suffer from diabetes mellitus?	Categorical	0. No	Cohen's kappa coefficient	1,00 (0,00)
				1. Yes
				2. I don't know
LifeLines	HEALTH17B	Which type of diebetes mellitus do you suffer from?	Categorical	1. Type 1	None	-				100% of patients indicated option 2
				2. Type 2
				3. Another form, namely:
				4. I don't know
LifeLines	HEALTH17B2	Which type of diebetes mellitus do you suffer from? Another form, namely:	Free text		None	-
LifeLines	HEALTH17C	At what age were you diagnosed with diabetes mellitus?	Numeric		Spearman's correlation coefficient	0.5
LifeLines	HEALTH17D	How are you currently treated for your diabetes mellitus?	Categorical	1. No treatment	Cohen's kappa coefficient	1,00 (0,00)
				2. Only oral pills
				3. Only insulin (injections or pump)
				4. Combination of pills and insulin
				5. Only by diet
LifeLines	HEALTH93	Do you still have your own teeth?	Categorical	1. Yes (almost) completely	Cohen's kappa coefficient	0,79 (0,07)
				2. Yes, but multiple elements have been replaced
				3. No, I have complete false teeth
				4. No, I partially have false teeth
				5. No, but I also don't have false teeth
				6. I don't know
	HEALTH122	Have you ever had a root canal treatment?	Categorical	1. Yes, before IBD was diagnosed	Cohen's kappa coefficient	0,73 (0,07)
				2. Yes, after IBD was diagnosed
				3. Yes, but I'm not sure when
				4. No
				5. I don't know
LifeLines	HEALTH123	Have you ever been diagnosed with paradontitis?	Categorical	0. No	Cohen's kappa coefficient	0,70 (0,11)
				1. Yes, when I was … years old
				2. I don't know
LifeLines	HEALTH123A	Have you ever been diagnosed with paradontitis? Yes, when I was …. Years old	Numeric		Spearman's correlation coefficient	0.82
LifeLines	CSQ8	Do you suffer from easily bleeding gums?	Categorical	0. No	Cohen's kappa coefficient	0,62 (0,12)
				1. Yes
				2. I don't know
LifeLines	CSQ9	Do you suffer from loose teeth?	Categorical	0. No	Cohen's kappa coefficient	0,49 (0,31)
				1. Yes
				2. I don't know
LifeLines	CSQ10	Are your tooth roots visible?	Categorical	0. No	Cohen's kappa coefficient	0,68 (0,11)
				1. Yes
				2. I don't know
LifeLines	HEALTH124	Have you ever suffered from eczema?	Categorical	0. No	Cohen's kappa coefficient	0,81 (0,08)
				1. Yes
				2. I don't know
	HEALTH124B	How old were you when you first suffered from eczema?	Numeric		Spearman's correlation coefficient	0.99
	HEALTH124C	How old were you when you last suffered from eczema?	Categorical	1. I was … years old	Cohen's kappa coefficient	0,76 (0,15)
				2. I still suffer from eczema
	HEALTH124Dc	How old were you when you last suffered from eczema? I was … years old	Numeric		Spearman's correlation coefficient	0.99				Clear outlier was removed from analysis.
LifeLines	HEALTH125	Have you ever had your tonsils removed?	Categorical	0. No	Cohen's kappa coefficient	1,00 (0,00)
				1. Yes, when I was … years old
				2. I don't know
LifeLines	HEALTH125A	Have you ever had your tonsils removed? I was … years old	Numeric		Spearman's correlation coefficient	0.88
LifeLines	HEALTH126	Have you ever had your appendix removed?	Categorical	0. No	Cohen's kappa coefficient	0,68 (0,15)
				1. Yes, when I was … years old
				2. I don't know
LifeLines	HEALTH126A	Have you ever had your appendix removed? I was … years old	Numeric		Spearman's correlation coefficient	1
LifeLines	HEALTH127	Have you ever undergone other surgeries?	Categorical	0. No
				1. Yes, namely:
				2. I don't know
LifeLines	HEALTH74A1	Age at surgery	Numeric		Spearman's correlation coefficient	0.83
LifeLines	HEALTH74A2	Reason for surgery	Free text		None	-
LifeLines	HEALTH74A3	Numer of surgeries	Numeric		Spearman's correlation coefficient	0.73
LifeLines	HEALTH74A4	Have you ever undergone other surgeries?	Categorical	0. No	Cohen's kappa coefficient	0,55 (0,18)
				1. Yes, namely:
				2. I don't know
LifeLines	HEALTH74B1	Age at surgery	Numeric		Spearman's correlation coefficient	0.95
LifeLines	HEALTH74B2	Reason for surgery	Free text		None
LifeLines	HEALTH74B3	Numer of surgeries	Numeric		Spearman's correlation coefficient	0.84
LifeLines	HEALTH74B4	Have you ever undergone other surgeries?	Categorical	0. No	Cohen's kappa coefficient	0,80 (0,14)
				1. Yes, namely:
				2. I don't know
LifeLines	HEALTH74C1	Age at surgery	Numeric		Spearman's correlation coefficient	0.86
LifeLines	HEALTH74C2	Reason for surgery	Free text		None
LifeLines	HEALTH74C3	Numer of surgeries	Numeric		Spearman's correlation coefficient	0.99
LifeLines	HEALTH74C4	Have you ever undergone other surgeries?	Categorical	0. No	Cohen's kappa coefficient	0,64 (0,16)
				1. Yes, namely:
				2. I don't know
LifeLines	HEALTH74D1	Age at surgery	Numeric		Spearman's correlation coefficient	0.66
LifeLines	HEALTH74D2	Reason for surgery	Free text		None
LifeLines	HEALTH74D3	Numer of surgeries	Numeric		None	-				N too small for further analysis
LifeLines	HEALTH74D4	Have you ever undergone other surgeries?	Categorical	0. No	Cohen's kappa coefficient	0,63 (0,24)
				1. Yes, namely:
				2. I don't know
LifeLines	HEALTH74E1	Age at surgery	Numeric		Spearman's correlation coefficient	0.64
LifeLines	HEALTH74E2	Reason for surgery	Free text		None
LifeLines	HEALTH74E3	Numer of surgeries	Numeric		None	-				N too small for further analysis
LifeLines	BHQ16	After contacty to which of the following you develop respiratory complaints, on a scale from 0 to 7: cats	Categorical	0. No complaints	Cohen's kappa coefficient	0,26 (0,10)
	BHQ16alt			1.	alt: answer categories formatted: one category above	0,76 (0,11)
				2.	and below are equal to used answering category.
				3.
				4.
				5.
				6.
				7. Very serious complaints
				8. No contact
LifeLines	BHQ17	After contacty to which of the following you develop respiratory complaints, on a scale from 0 to 7: rodents	Categorical	0. No complaints	Cohen's kappa coefficient	0,26 (0,10)
	BHQ17alt			1.	alt: answer categories formatted: one category above	0,76 (0,11)
				2.	and below are equal to used answering category.
				3.
				4.
				5.
				6.
				7. Very serious complaints
				8. No contact
LifeLines	BHQ18	After contacty to which of the following you develop respiratory complaints, on a scale from 0 to 7: dust	Categorical	0. No complaints	Cohen's kappa coefficient	0,37 (0,11)
	BHQ18alt			1.	alt: answer categories formatted: one category above	0,73 (0,18)
				2.	and below are equal to used answering category.
				3.
				4.
				5.
				6.
				7. Very serious complaints
				8. No contact
LifeLines	BHQ19	After contacty to which of the following you develop respiratory complaints, on a scale from 0 to 7: mold	Categorical	0. No complaints	Cohen's kappa coefficient	0,30 (0,08)
	BHQ19alt			1.	alt: answer categories formatted: one category above	0,85 (0,06)
				2.	and below are equal to used answering category.
				3.
				4.
				5.
				6.
				7. Very serious complaints
				8. No contact
LifeLines	BHQ20	After contacty to which of the following you develop respiratory complaints, on a scale from 0 to 7: woll	Categorical	0. No complaints	Cohen's kappa coefficient	0,28 (0,09)
	BHQ20alt			1.	alt: answer categories formatted: one category above	0,85 (0,08)
				2.	and below are equal to used answering category.
				3.
				4.
				5.
				6.
				7. Very serious complaints
				8. No contact
LifeLines	BHQ21	After contacty to which of the following you develop respiratory complaints, on a scale from 0 to 7: down pillows/comforter	Categorical	0. No complaints	Cohen's kappa coefficient	0,40 (0,10)
	BHQ21alt			1.	alt: answer categories formatted: one category above	0,79 (0,12)
				2.	and below are equal to used answering category.
				3.
				4.
				5.
				6.
				7. Very serious complaints
				8. No contact
LifeLines	BHQ22	After contacty to which of the following you develop respiratory complaints, on a scale from 0 to 7: grass or hay	Categorical	0. No complaints	Cohen's kappa coefficient	0,23 (0,08)
	BHQ22alt			1.	alt: answer categories formatted: one category above	0,75 (0,08)
				2.	and below are equal to used answering category.
				3.
				4.
				5.
				6.
				7. Very serious complaints
				8. No contact
LifeLines	BHQ23	After contacty to which of the following you develop respiratory complaints, on a scale from 0 to 7: pollen or anther dust	Categorical	0. No complaints	Cohen's kappa coefficient	0,40 (0,08)
	BHQ23alt			1.	alt: answer categories formatted: one category above	0,68 (0,08)
				2.	and below are equal to used answering category.
				3.
				4.
				5.
				6.
				7. Very serious complaints
				8. No contact
LifeLines	BHQ24	After contacty to which of the following you develop respiratory complaints, on a scale from 0 to 7: trees	Categorical	0. No complaints	Cohen's kappa coefficient	0,38 (0,10)
	BHQ24alt			1.	alt: answer categories formatted: one category above	0,76 (0,09)
				2.	and below are equal to used answering category.
				3.
				4.
				5.
				6.
				7. Very serious complaints
				8. No contact
LifeLines	BHQ25	After contacty to which of the following you develop respiratory complaints, on a scale from 0 to 7: dusty spaces	Categorical	0. No complaints	Cohen's kappa coefficient	0,23 (0,07)
	BHQ25alt			1.	alt: answer categories formatted: one category above	0,77 (0,07)
				2.	and below are equal to used answering category.
				3.
				4.
				5.
				6.
				7. Very serious complaints
				8. No contact
LifeLines	BHQ26	After contacty to which of the following you develop respiratory complaints, on a scale from 0 to 7: humid spaces	Categorical	0. No complaints	Cohen's kappa coefficient	0,32 (0,09)
	BHQ26alt			1.	alt: answer categories formatted: one category above	0,87 (0,07)
				2.	and below are equal to used answering category.
				3.
				4.
				5.
				6.
				7. Very serious complaints
				8. No contact
LifeLines	BHQ27	After contacty to which of the following you develop respiratory complaints, on a scale from 0 to 7: fog	Categorical	0. No complaints	Cohen's kappa coefficient	0,22 (0,10)
	BHQ27alt			1.	alt: answer categories formatted: one category above	0,79 (0,09)
				2.	and below are equal to used answering category.
				3.
				4.
				5.
				6.
				7. Very serious complaints
				8. No contact
LifeLines	BHQ28	After contacty to which of the following you develop respiratory complaints, on a scale from 0 to 7: transition fromw arm to cold environment	Categorical	0. No complaints	Cohen's kappa coefficient	0,36 (0,09)
	BHQ28alt			1.	alt: answer categories formatted: one category above	0,93 (0,05)
				2.	and below are equal to used answering category.
				3.
				4.
				5.
				6.
				7. Very serious complaints
				8. No contact
LifeLines	BHQ29	After contacty to which of the following you develop respiratory complaints, on a scale from 0 to 7: change of weathertype	Categorical	0. No complaints	Cohen's kappa coefficient	0,21 (0,09)
	BHQ29alt			1.	alt: answer categories formatted: one category above	0,79 (0,08)
				2.	and below are equal to used answering category.
				3.
				4.
				5.
				6.
				7. Very serious complaints
				8. No contact
LifeLines	BHQ30	After contacty to which of the following you develop respiratory complaints, on a scale from 0 to 7: building material dust	Categorical	0. No complaints	Cohen's kappa coefficient	0,39 (0,09)
	BHQ30alt			1.	alt: answer categories formatted: one category above	0,70 (0,10)
				2.	and below are equal to used answering category.
				3.
				4.
				5.
				6.
				7. Very serious complaints
				8. No contact
LifeLines	BHQ31	After contacty to which of the following you develop respiratory complaints, on a scale from 0 to 7: oil and/or petroleum smell	Categorical	0. No complaints	Cohen's kappa coefficient	0,39 (0,09)
	BHQ31alt			1.	alt: answer categories formatted: one category above	0,81 (0,09)
				2.	and below are equal to used answering category.
				3.
				4.
				5.
				6.
				7. Very serious complaints
				8. No contact
LifeLines	BHQ32	After contacty to which of the following you develop respiratory complaints, on a scale from 0 to 7: ammonia smell	Categorical	0. No complaints	Cohen's kappa coefficient	0,29 (0,08)
	BHQ32alt			1.	alt: answer categories formatted: one category above	0,58 (0,09)
				2.	and below are equal to used answering category.
				3.
				4.
				5.
				6.
				7. Very serious complaints
				8. No contact
LifeLines	BHQ33	After contacty to which of the following you develop respiratory complaints, on a scale from 0 to 7: toilet freshener	Categorical	0. No complaints	Cohen's kappa coefficient	0,26 (0,09)
	BHQ33alt			1.	alt: answer categories formatted: one category above	0,77 (0,09)
				2.	and below are equal to used answering category.
				3.
				4.
				5.
				6.
				7. Very serious complaints
				8. No contact
LifeLines	BHQ34	After contacty to which of the following you develop respiratory complaints, on a scale from 0 to 7: hairspray	Categorical	0. No complaints	Cohen's kappa coefficient	0,27 (0,08)
	BHQ34alt			1.	alt: answer categories formatted: one category above	0,62 (0,09)
				2.	and below are equal to used answering category.
				3.
				4.
				5.
				6.
				7. Very serious complaints
				8. No contact
LifeLines	BHQ35	After contacty to which of the following you develop respiratory complaints, on a scale from 0 to 7: Different, namely:	Categorical	0. No complaints	Cohen's kappa coefficient	0,48 (0,14)
	BHQ35alt			1.	alt: answer categories formatted: one category above	0,64 (0,19)
				2.	and below are equal to used answering category.
				3.
				4.
				5.
				6.
				7. Very serious complaints
				8. No contact
LifeLines	CSQ21	Have you ever suffered from ulcera in your mouth or nose, for longer than two weeks?	Categorical	0. No	Cohen's kappa coefficient	0,59 (0,14)
				1. Yes
				2. I don't know
LifeLines	CSQ25	Have you ever suffered from a red rash on your cheeks for longer than a month?	Categorical	0. No	Cohen's kappa coefficient	0,88 (0,12)
				1. Yes
				2. I don't know
LifeLines	CSQ26	Have you ever had a sun rash (sunlight allergy, no sunburn)?	Categorical	0. No	Cohen's kappa coefficient	0,80 (0,08)
				1. Yes
				2. I don't know
LifeLines	CSQ28	Have you ever lost a large amount of hair in a short period of time, causing bald spots (alopecia)?	Categorical	0. No	Cohen's kappa coefficient	0,35 (0,21)				Item removed from GIEQ
				1. Yes
				2. I don't know
	CSQ40	Have you ever notices pigmentloss in your skin (vitiligo)?	Categorical	0. No	Cohen's kappa coefficient	0,74 (0,14)
				1. Yes
				2. I don't know

[truncated: 6 more sheets: 10. Allergies, 11. Medication use, 12. Questions for females, 13. Lifestyle, 14. Use of detergents, 15. Character]
